# Supplementary material for: A Multicomponent Reaction-Based Platform Opens New Avenues in Aryl Hydrocarbon Receptor Modulation
Source: ACS Cent Sci. 2025 Apr 10;11(4):629–41. doi: 10.1021/acscentsci.5c00194 (PMC12022909; doi:10.1021/acscentsci.5c00194)
Supplement: Supplementary file 1 — oc5c00194_si_001.pdb [file oc5c00194_si_001.pdb]

ATOM      1  C   ACE     1     164.494 172.484 177.886  1.00  0.00           C  
ATOM      2  O   ACE     1     163.425 172.685 178.444  1.00  0.00           O  
ATOM      3  CH3 ACE     1     165.160 173.525 177.024  1.00  0.00           C  
ATOM      4  H1  ACE     1     164.595 174.454 177.105  1.00  0.00           H  
ATOM      5  H2  ACE     1     166.138 173.813 177.411  1.00  0.00           H  
ATOM      6  H3  ACE     1     165.316 173.123 176.024  1.00  0.00           H  
ATOM      7  N   ASN     2     165.084 171.285 177.878  1.00  0.00           N  
ATOM      8  CA  ASN     2     166.228 170.760 177.114  1.00  0.00           C  
ATOM      9  C   ASN     2     166.019 169.336 176.788  1.00  0.00           C  
ATOM     10  O   ASN     2     165.778 168.622 177.792  1.00  0.00           O  
ATOM     11  CB  ASN     2     167.406 171.055 177.980  1.00  0.00           C  
ATOM     12  CG  ASN     2     168.775 170.415 177.533  1.00  0.00           C  
ATOM     13  ND2 ASN     2     169.759 170.344 178.365  1.00  0.00           N  
ATOM     14  OD1 ASN     2     168.868 169.884 176.401  1.00  0.00           O  
ATOM     15  H   ASN     2     164.515 170.587 178.336  1.00  0.00           H  
ATOM     16  HA  ASN     2     166.335 171.324 176.188  1.00  0.00           H  
ATOM     17  HB2 ASN     2     167.590 172.089 178.274  1.00  0.00           H  
ATOM     18  HB3 ASN     2     167.195 170.626 178.959  1.00  0.00           H  
ATOM     19 HD21 ASN     2     170.701 170.096 178.099  1.00  0.00           H  
ATOM     20 HD22 ASN     2     169.565 170.560 179.333  1.00  0.00           H  
ATOM     21  N   PHE     3     166.029 168.843 175.498  1.00  0.00           N  
ATOM     22  CA  PHE     3     166.016 167.462 175.129  1.00  0.00           C  
ATOM     23  C   PHE     3     166.740 167.305 173.716  1.00  0.00           C  
ATOM     24  O   PHE     3     166.897 168.273 173.021  1.00  0.00           O  
ATOM     25  CB  PHE     3     164.728 166.715 175.220  1.00  0.00           C  
ATOM     26  CG  PHE     3     163.663 167.139 174.191  1.00  0.00           C  
ATOM     27  CD1 PHE     3     163.804 166.918 172.826  1.00  0.00           C  
ATOM     28  CD2 PHE     3     162.463 167.837 174.692  1.00  0.00           C  
ATOM     29  CE1 PHE     3     162.753 167.272 171.961  1.00  0.00           C  
ATOM     30  CE2 PHE     3     161.537 168.270 173.725  1.00  0.00           C  
ATOM     31  CZ  PHE     3     161.627 167.987 172.378  1.00  0.00           C  
ATOM     32  H   PHE     3     166.370 169.452 174.767  1.00  0.00           H  
ATOM     33  HA  PHE     3     166.732 167.047 175.838  1.00  0.00           H  
ATOM     34  HB2 PHE     3     164.924 165.656 175.052  1.00  0.00           H  
ATOM     35  HB3 PHE     3     164.247 166.760 176.196  1.00  0.00           H  
ATOM     36  HD1 PHE     3     164.650 166.349 172.467  1.00  0.00           H  
ATOM     37  HD2 PHE     3     162.240 168.011 175.733  1.00  0.00           H  
ATOM     38  HE1 PHE     3     162.818 167.017 170.913  1.00  0.00           H  
ATOM     39  HE2 PHE     3     160.666 168.832 174.026  1.00  0.00           H  
ATOM     40  HZ  PHE     3     160.907 168.312 171.639  1.00  0.00           H  
ATOM     41  N   ILE     4     167.040 166.051 173.356  1.00  0.00           N  
ATOM     42  CA  ILE     4     167.650 165.730 172.052  1.00  0.00           C  
ATOM     43  C   ILE     4     167.382 164.224 171.809  1.00  0.00           C  
ATOM     44  O   ILE     4     167.703 163.389 172.655  1.00  0.00           O  
ATOM     45  CB  ILE     4     169.115 166.103 171.874  1.00  0.00           C  
ATOM     46  CG1 ILE     4     169.720 165.462 170.644  1.00  0.00           C  
ATOM     47  CG2 ILE     4     169.929 165.719 173.142  1.00  0.00           C  
ATOM     48  CD1 ILE     4     171.005 166.098 170.075  1.00  0.00           C  
ATOM     49  H   ILE     4     167.163 165.358 174.081  1.00  0.00           H  
ATOM     50  HA  ILE     4     167.158 166.343 171.297  1.00  0.00           H  
ATOM     51  HB  ILE     4     169.174 167.176 171.689  1.00  0.00           H  
ATOM     52 HG12 ILE     4     169.777 164.376 170.726  1.00  0.00           H  
ATOM     53 HG13 ILE     4     168.923 165.493 169.900  1.00  0.00           H  
ATOM     54 HG21 ILE     4     169.824 164.651 173.337  1.00  0.00           H  
ATOM     55 HG22 ILE     4     170.970 166.015 173.017  1.00  0.00           H  
ATOM     56 HG23 ILE     4     169.671 166.328 174.008  1.00  0.00           H  
ATOM     57 HD11 ILE     4     171.160 165.926 169.011  1.00  0.00           H  
ATOM     58 HD12 ILE     4     170.975 167.180 170.204  1.00  0.00           H  
ATOM     59 HD13 ILE     4     171.835 165.737 170.682  1.00  0.00           H  
ATOM     60  N   PHE     5     166.879 163.833 170.614  1.00  0.00           N  
ATOM     61  CA  PHE     5     166.865 162.445 170.112  1.00  0.00           C  
ATOM     62  C   PHE     5     167.027 162.291 168.560  1.00  0.00           C  
ATOM     63  O   PHE     5     166.866 163.225 167.798  1.00  0.00           O  
ATOM     64  CB  PHE     5     165.707 161.793 170.738  1.00  0.00           C  
ATOM     65  CG  PHE     5     164.425 162.531 170.652  1.00  0.00           C  
ATOM     66  CD1 PHE     5     163.811 163.043 171.820  1.00  0.00           C  
ATOM     67  CD2 PHE     5     163.590 162.420 169.466  1.00  0.00           C  
ATOM     68  CE1 PHE     5     162.590 163.739 171.708  1.00  0.00           C  
ATOM     69  CE2 PHE     5     162.323 163.035 169.386  1.00  0.00           C  
ATOM     70  CZ  PHE     5     161.774 163.675 170.518  1.00  0.00           C  
ATOM     71  H   PHE     5     166.679 164.625 170.022  1.00  0.00           H  
ATOM     72  HA  PHE     5     167.748 161.891 170.434  1.00  0.00           H  
ATOM     73  HB2 PHE     5     165.508 160.836 170.255  1.00  0.00           H  
ATOM     74  HB3 PHE     5     165.887 161.619 171.798  1.00  0.00           H  
ATOM     75  HD1 PHE     5     164.339 162.966 172.760  1.00  0.00           H  
ATOM     76  HD2 PHE     5     163.935 162.068 168.506  1.00  0.00           H  
ATOM     77  HE1 PHE     5     162.209 164.293 172.554  1.00  0.00           H  
ATOM     78  HE2 PHE     5     161.796 163.075 168.444  1.00  0.00           H  
ATOM     79  HZ  PHE     5     160.818 164.177 170.586  1.00  0.00           H  
ATOM     80  N   ARG     6     167.229 161.052 168.109  1.00  0.00           N  
ATOM     81  CA  ARG     6     167.450 160.781 166.704  1.00  0.00           C  
ATOM     82  C   ARG     6     166.425 159.711 166.245  1.00  0.00           C  
ATOM     83  O   ARG     6     166.298 158.627 166.811  1.00  0.00           O  
ATOM     84  CB  ARG     6     168.816 160.154 166.397  1.00  0.00           C  
ATOM     85  CG  ARG     6     169.876 161.158 166.035  1.00  0.00           C  
ATOM     86  CD  ARG     6     170.186 162.250 167.042  1.00  0.00           C  
ATOM     87  NE  ARG     6     171.557 162.802 166.778  1.00  0.00           N  
ATOM     88  CZ  ARG     6     172.570 162.610 167.553  1.00  0.00           C  
ATOM     89  NH1 ARG     6     172.619 161.687 168.452  1.00  0.00           N1+
ATOM     90  NH2 ARG     6     173.626 163.247 167.319  1.00  0.00           N  
ATOM     91  H   ARG     6     167.523 160.273 168.683  1.00  0.00           H  
ATOM     92  HA  ARG     6     167.288 161.672 166.099  1.00  0.00           H  
ATOM     93  HB2 ARG     6     169.096 159.560 167.268  1.00  0.00           H  
ATOM     94  HB3 ARG     6     168.835 159.518 165.511  1.00  0.00           H  
ATOM     95  HG2 ARG     6     170.772 160.635 165.704  1.00  0.00           H  
ATOM     96  HG3 ARG     6     169.443 161.554 165.117  1.00  0.00           H  
ATOM     97  HD2 ARG     6     169.459 163.042 166.861  1.00  0.00           H  
ATOM     98  HD3 ARG     6     170.071 161.933 168.077  1.00  0.00           H  
ATOM     99  HE  ARG     6     171.754 163.304 165.923  1.00  0.00           H  
ATOM    100 HH11 ARG     6     171.779 161.125 168.474  1.00  0.00           H  
ATOM    101 HH12 ARG     6     173.330 161.734 169.167  1.00  0.00           H  
ATOM    102 HH21 ARG     6     173.724 163.740 166.443  1.00  0.00           H  
ATOM    103 HH22 ARG     6     174.437 162.957 167.846  1.00  0.00           H  
ATOM    104  N   THR     7     165.626 160.061 165.204  1.00  0.00           N  
ATOM    105  CA  THR     7     164.560 159.234 164.556  1.00  0.00           C  
ATOM    106  C   THR     7     165.164 158.388 163.441  1.00  0.00           C  
ATOM    107  O   THR     7     166.295 158.631 163.064  1.00  0.00           O  
ATOM    108  CB  THR     7     163.346 160.140 164.147  1.00  0.00           C  
ATOM    109  CG2 THR     7     162.741 160.777 165.373  1.00  0.00           C  
ATOM    110  OG1 THR     7     163.784 161.273 163.494  1.00  0.00           O  
ATOM    111  H   THR     7     166.061 160.713 164.568  1.00  0.00           H  
ATOM    112  HA  THR     7     164.240 158.496 165.291  1.00  0.00           H  
ATOM    113  HB  THR     7     162.618 159.487 163.666  1.00  0.00           H  
ATOM    114  HG1 THR     7     164.058 161.041 162.603  1.00  0.00           H  
ATOM    115 HG21 THR     7     162.022 161.547 165.093  1.00  0.00           H  
ATOM    116 HG22 THR     7     162.307 160.005 166.009  1.00  0.00           H  
ATOM    117 HG23 THR     7     163.503 161.412 165.825  1.00  0.00           H  
ATOM    118  N   LYS     8     164.411 157.430 162.868  1.00  0.00           N  
ATOM    119  CA  LYS     8     164.838 156.538 161.720  1.00  0.00           C  
ATOM    120  C   LYS     8     163.794 156.414 160.595  1.00  0.00           C  
ATOM    121  O   LYS     8     162.616 156.322 160.947  1.00  0.00           O  
ATOM    122  CB  LYS     8     165.181 155.103 162.357  1.00  0.00           C  
ATOM    123  CG  LYS     8     166.476 154.973 163.188  1.00  0.00           C  
ATOM    124  CD  LYS     8     166.726 153.495 163.552  1.00  0.00           C  
ATOM    125  CE  LYS     8     167.921 153.488 164.495  1.00  0.00           C  
ATOM    126  NZ  LYS     8     168.077 152.236 165.251  1.00  0.00           N1+
ATOM    127  H   LYS     8     163.460 157.330 163.197  1.00  0.00           H  
ATOM    128  HA  LYS     8     165.733 156.951 161.255  1.00  0.00           H  
ATOM    129  HB2 LYS     8     164.358 154.961 163.059  1.00  0.00           H  
ATOM    130  HB3 LYS     8     165.218 154.440 161.493  1.00  0.00           H  
ATOM    131  HG2 LYS     8     167.345 155.442 162.729  1.00  0.00           H  
ATOM    132  HG3 LYS     8     166.336 155.554 164.100  1.00  0.00           H  
ATOM    133  HD2 LYS     8     165.898 153.006 164.065  1.00  0.00           H  
ATOM    134  HD3 LYS     8     167.008 152.940 162.657  1.00  0.00           H  
ATOM    135  HE2 LYS     8     168.793 153.586 163.846  1.00  0.00           H  
ATOM    136  HE3 LYS     8     167.814 154.375 165.118  1.00  0.00           H  
ATOM    137  HZ1 LYS     8     168.792 152.318 165.958  1.00  0.00           H  
ATOM    138  HZ2 LYS     8     167.214 151.969 165.703  1.00  0.00           H  
ATOM    139  HZ3 LYS     8     168.246 151.388 164.727  1.00  0.00           H  
ATOM    140  N   HID     9     164.149 156.465 159.255  1.00  0.00           N  
ATOM    141  CA  HID     9     163.297 156.616 158.161  1.00  0.00           C  
ATOM    142  C   HID     9     163.726 155.807 156.933  1.00  0.00           C  
ATOM    143  O   HID     9     164.867 155.279 156.806  1.00  0.00           O  
ATOM    144  CB  HID     9     163.250 158.104 157.824  1.00  0.00           C  
ATOM    145  CG  HID     9     163.183 159.010 158.968  1.00  0.00           C  
ATOM    146  CD2 HID     9     164.238 159.485 159.667  1.00  0.00           C  
ATOM    147  ND1 HID     9     162.096 159.399 159.674  1.00  0.00           N  
ATOM    148  CE1 HID     9     162.472 160.132 160.696  1.00  0.00           C  
ATOM    149  NE2 HID     9     163.765 160.174 160.757  1.00  0.00           N  
ATOM    150  H   HID     9     165.133 156.536 159.038  1.00  0.00           H  
ATOM    151  HA  HID     9     162.261 156.420 158.436  1.00  0.00           H  
ATOM    152  HB2 HID     9     164.077 158.452 157.205  1.00  0.00           H  
ATOM    153  HB3 HID     9     162.389 158.274 157.180  1.00  0.00           H  
ATOM    154  HD1 HID     9     161.132 159.284 159.398  1.00  0.00           H  
ATOM    155  HD2 HID     9     165.268 159.199 159.507  1.00  0.00           H  
ATOM    156  HE1 HID     9     161.832 160.672 161.377  1.00  0.00           H  
ATOM    157  N   LYS    10     162.911 155.740 155.910  1.00  0.00           N  
ATOM    158  CA  LYS    10     163.186 154.959 154.703  1.00  0.00           C  
ATOM    159  C   LYS    10     164.127 155.629 153.725  1.00  0.00           C  
ATOM    160  O   LYS    10     163.884 156.645 153.044  1.00  0.00           O  
ATOM    161  CB  LYS    10     161.823 154.697 153.993  1.00  0.00           C  
ATOM    162  CG  LYS    10     161.890 153.853 152.752  1.00  0.00           C  
ATOM    163  CD  LYS    10     160.530 153.482 152.105  1.00  0.00           C  
ATOM    164  CE  LYS    10     160.931 152.535 150.944  1.00  0.00           C  
ATOM    165  NZ  LYS    10     159.701 151.983 150.284  1.00  0.00           N1+
ATOM    166  H   LYS    10     162.010 156.198 155.913  1.00  0.00           H  
ATOM    167  HA  LYS    10     163.687 154.021 154.943  1.00  0.00           H  
ATOM    168  HB2 LYS    10     161.145 154.209 154.692  1.00  0.00           H  
ATOM    169  HB3 LYS    10     161.472 155.657 153.613  1.00  0.00           H  
ATOM    170  HG2 LYS    10     162.582 154.282 152.029  1.00  0.00           H  
ATOM    171  HG3 LYS    10     162.295 152.881 153.036  1.00  0.00           H  
ATOM    172  HD2 LYS    10     160.066 152.912 152.910  1.00  0.00           H  
ATOM    173  HD3 LYS    10     160.037 154.406 151.804  1.00  0.00           H  
ATOM    174  HE2 LYS    10     161.544 152.980 150.161  1.00  0.00           H  
ATOM    175  HE3 LYS    10     161.518 151.747 151.414  1.00  0.00           H  
ATOM    176  HZ1 LYS    10     159.346 152.789 149.789  1.00  0.00           H  
ATOM    177  HZ2 LYS    10     160.002 151.211 149.707  1.00  0.00           H  
ATOM    178  HZ3 LYS    10     158.998 151.491 150.817  1.00  0.00           H  
ATOM    179  N   LEU    11     165.236 154.881 153.540  1.00  0.00           N  
ATOM    180  CA  LEU    11     166.376 155.219 152.615  1.00  0.00           C  
ATOM    181  C   LEU    11     167.061 153.958 152.104  1.00  0.00           C  
ATOM    182  O   LEU    11     168.075 153.412 152.662  1.00  0.00           O  
ATOM    183  CB  LEU    11     167.363 156.270 153.121  1.00  0.00           C  
ATOM    184  CG  LEU    11     168.477 156.723 152.183  1.00  0.00           C  
ATOM    185  CD1 LEU    11     167.859 157.618 151.070  1.00  0.00           C  
ATOM    186  CD2 LEU    11     169.508 157.532 152.893  1.00  0.00           C  
ATOM    187  H   LEU    11     165.355 154.012 154.039  1.00  0.00           H  
ATOM    188  HA  LEU    11     165.967 155.651 151.703  1.00  0.00           H  
ATOM    189  HB2 LEU    11     166.725 157.085 153.461  1.00  0.00           H  
ATOM    190  HB3 LEU    11     167.791 155.993 154.085  1.00  0.00           H  
ATOM    191  HG  LEU    11     169.029 155.843 151.853  1.00  0.00           H  
ATOM    192 HD11 LEU    11     167.163 157.054 150.450  1.00  0.00           H  
ATOM    193 HD12 LEU    11     167.193 158.333 151.555  1.00  0.00           H  
ATOM    194 HD13 LEU    11     168.629 158.108 150.473  1.00  0.00           H  
ATOM    195 HD21 LEU    11     169.106 158.545 152.900  1.00  0.00           H  
ATOM    196 HD22 LEU    11     169.710 157.180 153.903  1.00  0.00           H  
ATOM    197 HD23 LEU    11     170.372 157.505 152.228  1.00  0.00           H  
ATOM    198  N   ASP    12     166.503 153.399 151.091  1.00  0.00           N  
ATOM    199  CA  ASP    12     166.838 151.997 150.665  1.00  0.00           C  
ATOM    200  C   ASP    12     165.965 150.918 151.347  1.00  0.00           C  
ATOM    201  O   ASP    12     164.782 150.745 151.148  1.00  0.00           O  
ATOM    202  CB  ASP    12     166.900 151.990 149.165  1.00  0.00           C  
ATOM    203  CG  ASP    12     167.404 150.673 148.670  1.00  0.00           C  
ATOM    204  OD1 ASP    12     167.904 150.670 147.505  1.00  0.00           O  
ATOM    205  OD2 ASP    12     167.340 149.524 149.245  1.00  0.00           O1-
ATOM    206  H   ASP    12     165.754 153.920 150.657  1.00  0.00           H  
ATOM    207  HA  ASP    12     167.828 151.754 151.052  1.00  0.00           H  
ATOM    208  HB2 ASP    12     165.905 152.113 148.740  1.00  0.00           H  
ATOM    209  HB3 ASP    12     167.453 152.825 148.735  1.00  0.00           H  
ATOM    210  N   PHE    13     166.647 150.128 152.134  1.00  0.00           N  
ATOM    211  CA  PHE    13     166.106 149.630 153.420  1.00  0.00           C  
ATOM    212  C   PHE    13     165.294 150.625 154.330  1.00  0.00           C  
ATOM    213  O   PHE    13     165.505 151.857 154.251  1.00  0.00           O  
ATOM    214  CB  PHE    13     167.321 149.037 154.149  1.00  0.00           C  
ATOM    215  CG  PHE    13     166.999 148.277 155.390  1.00  0.00           C  
ATOM    216  CD1 PHE    13     167.757 148.518 156.549  1.00  0.00           C  
ATOM    217  CD2 PHE    13     166.341 147.049 155.280  1.00  0.00           C  
ATOM    218  CE1 PHE    13     167.657 147.632 157.614  1.00  0.00           C  
ATOM    219  CE2 PHE    13     166.158 146.168 156.392  1.00  0.00           C  
ATOM    220  CZ  PHE    13     166.844 146.490 157.599  1.00  0.00           C  
ATOM    221  H   PHE    13     167.642 150.256 152.002  1.00  0.00           H  
ATOM    222  HA  PHE    13     165.397 148.838 153.180  1.00  0.00           H  
ATOM    223  HB2 PHE    13     167.839 148.351 153.480  1.00  0.00           H  
ATOM    224  HB3 PHE    13     168.086 149.782 154.365  1.00  0.00           H  
ATOM    225  HD1 PHE    13     168.386 149.392 156.627  1.00  0.00           H  
ATOM    226  HD2 PHE    13     165.979 146.801 154.294  1.00  0.00           H  
ATOM    227  HE1 PHE    13     168.119 147.941 158.539  1.00  0.00           H  
ATOM    228  HE2 PHE    13     165.499 145.321 156.274  1.00  0.00           H  
ATOM    229  HZ  PHE    13     166.868 145.910 158.510  1.00  0.00           H  
ATOM    230  N   THR    14     164.356 150.156 155.152  1.00  0.00           N  
ATOM    231  CA  THR    14     163.749 150.890 156.239  1.00  0.00           C  
ATOM    232  C   THR    14     164.387 150.481 157.631  1.00  0.00           C  
ATOM    233  O   THR    14     164.144 149.380 158.164  1.00  0.00           O  
ATOM    234  CB  THR    14     162.248 150.641 156.351  1.00  0.00           C  
ATOM    235  CG2 THR    14     161.424 151.567 157.305  1.00  0.00           C  
ATOM    236  OG1 THR    14     161.839 150.966 155.019  1.00  0.00           O  
ATOM    237  H   THR    14     164.140 149.180 155.007  1.00  0.00           H  
ATOM    238  HA  THR    14     163.869 151.958 156.053  1.00  0.00           H  
ATOM    239  HB  THR    14     162.104 149.584 156.579  1.00  0.00           H  
ATOM    240  HG1 THR    14     162.577 150.708 154.461  1.00  0.00           H  
ATOM    241 HG21 THR    14     160.358 151.439 157.121  1.00  0.00           H  
ATOM    242 HG22 THR    14     161.593 151.276 158.342  1.00  0.00           H  
ATOM    243 HG23 THR    14     161.660 152.611 157.098  1.00  0.00           H  
ATOM    244  N   PRO    15     165.335 151.296 158.138  1.00  0.00           N  
ATOM    245  CA  PRO    15     165.764 151.132 159.533  1.00  0.00           C  
ATOM    246  C   PRO    15     164.644 151.626 160.477  1.00  0.00           C  
ATOM    247  O   PRO    15     163.930 152.562 160.205  1.00  0.00           O  
ATOM    248  CB  PRO    15     167.043 152.085 159.712  1.00  0.00           C  
ATOM    249  CG  PRO    15     167.615 152.186 158.308  1.00  0.00           C  
ATOM    250  CD  PRO    15     166.296 152.207 157.495  1.00  0.00           C  
ATOM    251  HA  PRO    15     165.972 150.109 159.842  1.00  0.00           H  
ATOM    252  HB2 PRO    15     166.835 153.141 159.885  1.00  0.00           H  
ATOM    253  HB3 PRO    15     167.717 151.709 160.484  1.00  0.00           H  
ATOM    254  HG2 PRO    15     168.201 153.077 158.083  1.00  0.00           H  
ATOM    255  HG3 PRO    15     168.231 151.372 157.922  1.00  0.00           H  
ATOM    256  HD2 PRO    15     165.921 153.229 157.529  1.00  0.00           H  
ATOM    257  HD3 PRO    15     166.491 151.854 156.481  1.00  0.00           H  
ATOM    258  N   ILE    16     164.482 150.942 161.650  1.00  0.00           N  
ATOM    259  CA  ILE    16     163.300 151.206 162.569  1.00  0.00           C  
ATOM    260  C   ILE    16     163.732 151.335 164.076  1.00  0.00           C  
ATOM    261  O   ILE    16     164.690 150.657 164.540  1.00  0.00           O  
ATOM    262  CB  ILE    16     162.185 150.094 162.524  1.00  0.00           C  
ATOM    263  CG1 ILE    16     162.599 148.674 162.940  1.00  0.00           C  
ATOM    264  CG2 ILE    16     161.633 150.048 161.058  1.00  0.00           C  
ATOM    265  CD1 ILE    16     161.486 147.583 163.032  1.00  0.00           C  
ATOM    266  H   ILE    16     165.180 150.291 161.982  1.00  0.00           H  
ATOM    267  HA  ILE    16     162.869 152.154 162.252  1.00  0.00           H  
ATOM    268  HB  ILE    16     161.340 150.462 163.106  1.00  0.00           H  
ATOM    269 HG12 ILE    16     163.459 148.423 162.318  1.00  0.00           H  
ATOM    270 HG13 ILE    16     163.102 148.687 163.907  1.00  0.00           H  
ATOM    271 HG21 ILE    16     160.964 149.186 161.079  1.00  0.00           H  
ATOM    272 HG22 ILE    16     161.079 150.977 160.926  1.00  0.00           H  
ATOM    273 HG23 ILE    16     162.396 149.834 160.310  1.00  0.00           H  
ATOM    274 HD11 ILE    16     160.724 147.871 163.757  1.00  0.00           H  
ATOM    275 HD12 ILE    16     160.981 147.445 162.077  1.00  0.00           H  
ATOM    276 HD13 ILE    16     161.933 146.636 163.336  1.00  0.00           H  
ATOM    277  N   GLY    17     163.099 152.246 164.695  1.00  0.00           N  
ATOM    278  CA  GLY    17     163.391 152.525 166.130  1.00  0.00           C  
ATOM    279  C   GLY    17     163.495 154.033 166.536  1.00  0.00           C  
ATOM    280  O   GLY    17     163.611 154.921 165.718  1.00  0.00           O  
ATOM    281  H   GLY    17     162.342 152.734 164.236  1.00  0.00           H  
ATOM    282  HA2 GLY    17     162.646 151.998 166.723  1.00  0.00           H  
ATOM    283  HA3 GLY    17     164.396 152.129 166.274  1.00  0.00           H  
ATOM    284  N   CYS    18     163.520 154.430 167.874  1.00  0.00           N  
ATOM    285  CA  CYS    18     163.743 155.790 168.328  1.00  0.00           C  
ATOM    286  C   CYS    18     164.447 155.840 169.643  1.00  0.00           C  
ATOM    287  O   CYS    18     164.249 154.935 170.463  1.00  0.00           O  
ATOM    288  CB  CYS    18     162.401 156.460 168.289  1.00  0.00           C  
ATOM    289  SG  CYS    18     162.448 158.171 168.922  1.00  0.00           S  
ATOM    290  H   CYS    18     163.516 153.659 168.528  1.00  0.00           H  
ATOM    291  HA  CYS    18     164.398 156.261 167.594  1.00  0.00           H  
ATOM    292  HB2 CYS    18     161.886 156.368 167.333  1.00  0.00           H  
ATOM    293  HB3 CYS    18     161.738 155.921 168.967  1.00  0.00           H  
ATOM    294  HG  CYS    18     163.151 157.902 170.026  1.00  0.00           H  
ATOM    295  N   ASP    19     165.355 156.797 169.910  1.00  0.00           N  
ATOM    296  CA  ASP    19     166.044 157.001 171.177  1.00  0.00           C  
ATOM    297  C   ASP    19     164.989 157.225 172.282  1.00  0.00           C  
ATOM    298  O   ASP    19     163.849 157.703 172.071  1.00  0.00           O  
ATOM    299  CB  ASP    19     167.114 158.185 171.222  1.00  0.00           C  
ATOM    300  CG  ASP    19     168.262 158.136 170.278  1.00  0.00           C  
ATOM    301  OD1 ASP    19     168.728 157.007 169.970  1.00  0.00           O  
ATOM    302  OD2 ASP    19     168.649 159.246 169.841  1.00  0.00           O1-
ATOM    303  H   ASP    19     165.675 157.430 169.190  1.00  0.00           H  
ATOM    304  HA  ASP    19     166.542 156.045 171.341  1.00  0.00           H  
ATOM    305  HB2 ASP    19     166.650 159.128 170.928  1.00  0.00           H  
ATOM    306  HB3 ASP    19     167.399 158.372 172.257  1.00  0.00           H  
ATOM    307  N   ALA    20     165.352 156.807 173.487  1.00  0.00           N  
ATOM    308  CA  ALA    20     164.591 156.555 174.638  1.00  0.00           C  
ATOM    309  C   ALA    20     163.797 157.758 175.183  1.00  0.00           C  
ATOM    310  O   ALA    20     162.595 157.624 175.323  1.00  0.00           O  
ATOM    311  CB  ALA    20     165.495 155.962 175.773  1.00  0.00           C  
ATOM    312  H   ALA    20     166.338 156.617 173.598  1.00  0.00           H  
ATOM    313  HA  ALA    20     163.931 155.709 174.444  1.00  0.00           H  
ATOM    314  HB1 ALA    20     165.980 155.055 175.413  1.00  0.00           H  
ATOM    315  HB2 ALA    20     166.279 156.643 176.106  1.00  0.00           H  
ATOM    316  HB3 ALA    20     164.873 155.748 176.643  1.00  0.00           H  
ATOM    317  N   LYS    21     164.414 158.917 175.151  1.00  0.00           N  
ATOM    318  CA  LYS    21     163.702 160.157 175.485  1.00  0.00           C  
ATOM    319  C   LYS    21     162.569 160.401 174.471  1.00  0.00           C  
ATOM    320  O   LYS    21     161.497 160.772 174.874  1.00  0.00           O  
ATOM    321  CB  LYS    21     164.726 161.264 175.442  1.00  0.00           C  
ATOM    322  CG  LYS    21     164.205 162.588 175.950  1.00  0.00           C  
ATOM    323  CD  LYS    21     163.670 162.441 177.427  1.00  0.00           C  
ATOM    324  CE  LYS    21     163.456 163.862 177.898  1.00  0.00           C  
ATOM    325  NZ  LYS    21     162.978 164.000 179.261  1.00  0.00           N1+
ATOM    326  H   LYS    21     165.391 159.055 174.935  1.00  0.00           H  
ATOM    327  HA  LYS    21     163.382 160.003 176.515  1.00  0.00           H  
ATOM    328  HB2 LYS    21     165.608 160.963 176.005  1.00  0.00           H  
ATOM    329  HB3 LYS    21     165.021 161.435 174.406  1.00  0.00           H  
ATOM    330  HG2 LYS    21     164.978 163.349 175.834  1.00  0.00           H  
ATOM    331  HG3 LYS    21     163.467 162.994 175.258  1.00  0.00           H  
ATOM    332  HD2 LYS    21     162.803 161.787 177.515  1.00  0.00           H  
ATOM    333  HD3 LYS    21     164.485 161.917 177.928  1.00  0.00           H  
ATOM    334  HE2 LYS    21     164.325 164.510 177.781  1.00  0.00           H  
ATOM    335  HE3 LYS    21     162.687 164.318 177.275  1.00  0.00           H  
ATOM    336  HZ1 LYS    21     161.976 163.882 179.214  1.00  0.00           H  
ATOM    337  HZ2 LYS    21     163.393 163.308 179.870  1.00  0.00           H  
ATOM    338  HZ3 LYS    21     163.176 164.944 179.556  1.00  0.00           H  
ATOM    339  N   GLY    22     162.791 160.175 173.204  1.00  0.00           N  
ATOM    340  CA  GLY    22     161.818 160.367 172.166  1.00  0.00           C  
ATOM    341  C   GLY    22     160.626 159.528 172.401  1.00  0.00           C  
ATOM    342  O   GLY    22     159.486 159.915 172.187  1.00  0.00           O  
ATOM    343  H   GLY    22     163.616 159.695 172.872  1.00  0.00           H  
ATOM    344  HA2 GLY    22     161.457 161.381 172.339  1.00  0.00           H  
ATOM    345  HA3 GLY    22     162.187 160.171 171.158  1.00  0.00           H  
ATOM    346  N   ARG    23     160.859 158.261 172.848  1.00  0.00           N  
ATOM    347  CA  ARG    23     159.831 157.213 173.092  1.00  0.00           C  
ATOM    348  C   ARG    23     158.831 157.579 174.238  1.00  0.00           C  
ATOM    349  O   ARG    23     157.753 157.027 174.189  1.00  0.00           O  
ATOM    350  CB  ARG    23     160.440 155.842 173.423  1.00  0.00           C  
ATOM    351  CG  ARG    23     161.354 155.269 172.343  1.00  0.00           C  
ATOM    352  CD  ARG    23     161.246 153.757 172.048  1.00  0.00           C  
ATOM    353  NE  ARG    23     161.636 153.068 173.265  1.00  0.00           N  
ATOM    354  CZ  ARG    23     162.838 152.637 173.466  1.00  0.00           C  
ATOM    355  NH1 ARG    23     163.892 153.054 172.816  1.00  0.00           N1+
ATOM    356  NH2 ARG    23     163.189 151.973 174.524  1.00  0.00           N  
ATOM    357  H   ARG    23     161.822 157.983 172.964  1.00  0.00           H  
ATOM    358  HA  ARG    23     159.207 157.107 172.205  1.00  0.00           H  
ATOM    359  HB2 ARG    23     161.038 156.018 174.319  1.00  0.00           H  
ATOM    360  HB3 ARG    23     159.708 155.070 173.660  1.00  0.00           H  
ATOM    361  HG2 ARG    23     161.068 155.687 171.378  1.00  0.00           H  
ATOM    362  HG3 ARG    23     162.406 155.545 172.407  1.00  0.00           H  
ATOM    363  HD2 ARG    23     160.224 153.504 171.764  1.00  0.00           H  
ATOM    364  HD3 ARG    23     161.882 153.461 171.216  1.00  0.00           H  
ATOM    365  HE  ARG    23     160.949 152.709 173.912  1.00  0.00           H  
ATOM    366 HH11 ARG    23     163.887 153.820 172.157  1.00  0.00           H  
ATOM    367 HH12 ARG    23     164.741 152.557 173.046  1.00  0.00           H  
ATOM    368 HH21 ARG    23     162.607 151.678 175.295  1.00  0.00           H  
ATOM    369 HH22 ARG    23     164.191 151.928 174.638  1.00  0.00           H  
ATOM    370  N   ILE    24     159.188 158.445 175.160  1.00  0.00           N  
ATOM    371  CA  ILE    24     158.372 158.928 176.282  1.00  0.00           C  
ATOM    372  C   ILE    24     157.857 160.379 176.056  1.00  0.00           C  
ATOM    373  O   ILE    24     156.742 160.645 176.357  1.00  0.00           O  
ATOM    374  CB  ILE    24     159.202 158.714 177.527  1.00  0.00           C  
ATOM    375  CG1 ILE    24     158.401 159.062 178.836  1.00  0.00           C  
ATOM    376  CG2 ILE    24     160.548 159.427 177.618  1.00  0.00           C  
ATOM    377  CD1 ILE    24     159.005 158.561 180.113  1.00  0.00           C  
ATOM    378  H   ILE    24     160.103 158.832 174.980  1.00  0.00           H  
ATOM    379  HA  ILE    24     157.532 158.245 176.404  1.00  0.00           H  
ATOM    380  HB  ILE    24     159.384 157.659 177.726  1.00  0.00           H  
ATOM    381 HG12 ILE    24     158.207 160.131 178.931  1.00  0.00           H  
ATOM    382 HG13 ILE    24     157.507 158.441 178.777  1.00  0.00           H  
ATOM    383 HG21 ILE    24     161.119 159.293 176.697  1.00  0.00           H  
ATOM    384 HG22 ILE    24     160.273 160.481 177.573  1.00  0.00           H  
ATOM    385 HG23 ILE    24     161.036 159.086 178.531  1.00  0.00           H  
ATOM    386 HD11 ILE    24     159.903 159.094 180.427  1.00  0.00           H  
ATOM    387 HD12 ILE    24     158.346 158.390 180.963  1.00  0.00           H  
ATOM    388 HD13 ILE    24     159.452 157.578 179.967  1.00  0.00           H  
ATOM    389  N   VAL    25     158.682 161.222 175.381  1.00  0.00           N  
ATOM    390  CA  VAL    25     158.232 162.582 174.923  1.00  0.00           C  
ATOM    391  C   VAL    25     157.066 162.602 173.930  1.00  0.00           C  
ATOM    392  O   VAL    25     155.999 163.205 174.207  1.00  0.00           O  
ATOM    393  CB  VAL    25     159.427 163.377 174.454  1.00  0.00           C  
ATOM    394  CG1 VAL    25     158.993 164.564 173.527  1.00  0.00           C  
ATOM    395  CG2 VAL    25     160.260 163.756 175.641  1.00  0.00           C  
ATOM    396  H   VAL    25     159.609 160.851 175.228  1.00  0.00           H  
ATOM    397  HA  VAL    25     157.871 163.172 175.765  1.00  0.00           H  
ATOM    398  HB  VAL    25     160.040 162.781 173.778  1.00  0.00           H  
ATOM    399 HG11 VAL    25     158.448 164.327 172.613  1.00  0.00           H  
ATOM    400 HG12 VAL    25     158.397 165.346 173.998  1.00  0.00           H  
ATOM    401 HG13 VAL    25     159.907 165.049 173.185  1.00  0.00           H  
ATOM    402 HG21 VAL    25     160.543 162.933 176.298  1.00  0.00           H  
ATOM    403 HG22 VAL    25     161.216 164.092 175.239  1.00  0.00           H  
ATOM    404 HG23 VAL    25     159.787 164.425 176.359  1.00  0.00           H  
ATOM    405  N   LEU    26     157.233 161.936 172.806  1.00  0.00           N  
ATOM    406  CA  LEU    26     156.348 161.904 171.692  1.00  0.00           C  
ATOM    407  C   LEU    26     155.079 161.031 171.941  1.00  0.00           C  
ATOM    408  O   LEU    26     155.106 160.041 172.677  1.00  0.00           O  
ATOM    409  CB  LEU    26     157.025 161.331 170.408  1.00  0.00           C  
ATOM    410  CG  LEU    26     158.298 162.028 169.939  1.00  0.00           C  
ATOM    411  CD1 LEU    26     159.074 161.211 168.940  1.00  0.00           C  
ATOM    412  CD2 LEU    26     157.988 163.304 169.249  1.00  0.00           C  
ATOM    413  H   LEU    26     158.015 161.296 172.824  1.00  0.00           H  
ATOM    414  HA  LEU    26     156.149 162.932 171.387  1.00  0.00           H  
ATOM    415  HB2 LEU    26     157.255 160.313 170.723  1.00  0.00           H  
ATOM    416  HB3 LEU    26     156.298 161.372 169.597  1.00  0.00           H  
ATOM    417  HG  LEU    26     158.899 162.277 170.814  1.00  0.00           H  
ATOM    418 HD11 LEU    26     158.437 161.012 168.078  1.00  0.00           H  
ATOM    419 HD12 LEU    26     159.894 161.850 168.614  1.00  0.00           H  
ATOM    420 HD13 LEU    26     159.453 160.308 169.420  1.00  0.00           H  
ATOM    421 HD21 LEU    26     157.687 164.076 169.959  1.00  0.00           H  
ATOM    422 HD22 LEU    26     158.885 163.714 168.789  1.00  0.00           H  
ATOM    423 HD23 LEU    26     157.297 163.211 168.412  1.00  0.00           H  
ATOM    424  N   GLY    27     153.880 161.431 171.387  1.00  0.00           N  
ATOM    425  CA  GLY    27     152.548 160.963 171.829  1.00  0.00           C  
ATOM    426  C   GLY    27     151.973 159.842 170.885  1.00  0.00           C  
ATOM    427  O   GLY    27     150.801 159.451 170.987  1.00  0.00           O  
ATOM    428  H   GLY    27     153.815 162.279 170.843  1.00  0.00           H  
ATOM    429  HA2 GLY    27     152.733 160.506 172.799  1.00  0.00           H  
ATOM    430  HA3 GLY    27     151.888 161.832 171.823  1.00  0.00           H  
ATOM    431  N   TYR    28     152.757 159.401 169.933  1.00  0.00           N  
ATOM    432  CA  TYR    28     152.322 158.562 168.812  1.00  0.00           C  
ATOM    433  C   TYR    28     151.960 157.070 169.036  1.00  0.00           C  
ATOM    434  O   TYR    28     151.710 156.457 168.010  1.00  0.00           O  
ATOM    435  CB  TYR    28     153.488 158.599 167.887  1.00  0.00           C  
ATOM    436  CG  TYR    28     153.791 159.929 167.295  1.00  0.00           C  
ATOM    437  CD1 TYR    28     152.799 160.650 166.573  1.00  0.00           C  
ATOM    438  CD2 TYR    28     155.008 160.589 167.413  1.00  0.00           C  
ATOM    439  CE1 TYR    28     152.952 161.940 166.092  1.00  0.00           C  
ATOM    440  CE2 TYR    28     155.221 161.846 166.857  1.00  0.00           C  
ATOM    441  CZ  TYR    28     154.206 162.560 166.204  1.00  0.00           C  
ATOM    442  OH  TYR    28     154.475 163.735 165.587  1.00  0.00           O  
ATOM    443  H   TYR    28     153.711 159.735 169.912  1.00  0.00           H  
ATOM    444  HA  TYR    28     151.396 158.928 168.366  1.00  0.00           H  
ATOM    445  HB2 TYR    28     154.337 158.175 168.422  1.00  0.00           H  
ATOM    446  HB3 TYR    28     153.339 157.977 167.003  1.00  0.00           H  
ATOM    447  HD1 TYR    28     151.787 160.276 166.521  1.00  0.00           H  
ATOM    448  HD2 TYR    28     155.799 160.013 167.872  1.00  0.00           H  
ATOM    449  HE1 TYR    28     152.190 162.575 165.664  1.00  0.00           H  
ATOM    450  HE2 TYR    28     156.203 162.273 167.000  1.00  0.00           H  
ATOM    451  HH  TYR    28     154.288 163.778 164.647  1.00  0.00           H  
ATOM    452  N   THR    29     152.088 156.490 170.238  1.00  0.00           N  
ATOM    453  CA  THR    29     152.185 155.025 170.438  1.00  0.00           C  
ATOM    454  C   THR    29     153.480 154.444 169.939  1.00  0.00           C  
ATOM    455  O   THR    29     153.843 154.511 168.766  1.00  0.00           O  
ATOM    456  CB  THR    29     151.056 154.243 169.684  1.00  0.00           C  
ATOM    457  CG2 THR    29     150.872 152.844 170.266  1.00  0.00           C  
ATOM    458  OG1 THR    29     149.837 154.936 169.607  1.00  0.00           O  
ATOM    459  H   THR    29     152.314 157.024 171.065  1.00  0.00           H  
ATOM    460  HA  THR    29     152.065 154.808 171.500  1.00  0.00           H  
ATOM    461  HB  THR    29     151.405 154.080 168.664  1.00  0.00           H  
ATOM    462  HG1 THR    29     150.045 155.657 169.011  1.00  0.00           H  
ATOM    463 HG21 THR    29     150.065 152.357 169.719  1.00  0.00           H  
ATOM    464 HG22 THR    29     151.822 152.322 170.147  1.00  0.00           H  
ATOM    465 HG23 THR    29     150.607 152.966 171.315  1.00  0.00           H  
ATOM    466  N   GLU    30     154.268 153.922 170.872  1.00  0.00           N  
ATOM    467  CA  GLU    30     155.665 153.569 170.644  1.00  0.00           C  
ATOM    468  C   GLU    30     155.890 152.472 169.665  1.00  0.00           C  
ATOM    469  O   GLU    30     156.778 152.568 168.807  1.00  0.00           O  
ATOM    470  CB  GLU    30     156.305 153.095 171.968  1.00  0.00           C  
ATOM    471  CG  GLU    30     156.338 154.149 173.010  1.00  0.00           C  
ATOM    472  CD  GLU    30     155.172 153.965 174.093  1.00  0.00           C  
ATOM    473  OE1 GLU    30     154.058 153.544 173.737  1.00  0.00           O  
ATOM    474  OE2 GLU    30     155.382 154.201 175.310  1.00  0.00           O1-
ATOM    475  H   GLU    30     153.911 153.746 171.801  1.00  0.00           H  
ATOM    476  HA  GLU    30     156.160 154.455 170.245  1.00  0.00           H  
ATOM    477  HB2 GLU    30     155.845 152.149 172.255  1.00  0.00           H  
ATOM    478  HB3 GLU    30     157.347 152.902 171.723  1.00  0.00           H  
ATOM    479  HG2 GLU    30     157.347 154.102 173.418  1.00  0.00           H  
ATOM    480  HG3 GLU    30     156.245 155.156 172.605  1.00  0.00           H  
ATOM    481  N   ALA    31     155.029 151.463 169.534  1.00  0.00           N  
ATOM    482  CA  ALA    31     154.975 150.521 168.396  1.00  0.00           C  
ATOM    483  C   ALA    31     155.014 151.223 167.091  1.00  0.00           C  
ATOM    484  O   ALA    31     155.874 151.016 166.262  1.00  0.00           O  
ATOM    485  CB  ALA    31     153.677 149.745 168.541  1.00  0.00           C  
ATOM    486  H   ALA    31     154.422 151.356 170.334  1.00  0.00           H  
ATOM    487  HA  ALA    31     155.782 149.790 168.456  1.00  0.00           H  
ATOM    488  HB1 ALA    31     152.800 150.335 168.805  1.00  0.00           H  
ATOM    489  HB2 ALA    31     153.413 149.313 167.575  1.00  0.00           H  
ATOM    490  HB3 ALA    31     153.851 149.102 169.404  1.00  0.00           H  
ATOM    491  N   GLU    32     153.953 152.074 166.820  1.00  0.00           N  
ATOM    492  CA  GLU    32     153.825 152.765 165.526  1.00  0.00           C  
ATOM    493  C   GLU    32     154.986 153.711 165.206  1.00  0.00           C  
ATOM    494  O   GLU    32     155.290 153.955 164.056  1.00  0.00           O  
ATOM    495  CB  GLU    32     152.465 153.363 165.435  1.00  0.00           C  
ATOM    496  CG  GLU    32     151.335 152.573 166.056  1.00  0.00           C  
ATOM    497  CD  GLU    32     150.732 151.418 165.291  1.00  0.00           C  
ATOM    498  OE1 GLU    32     150.285 151.531 164.127  1.00  0.00           O  
ATOM    499  OE2 GLU    32     150.619 150.298 165.871  1.00  0.00           O1-
ATOM    500  H   GLU    32     153.195 152.180 167.479  1.00  0.00           H  
ATOM    501  HA  GLU    32     153.920 151.941 164.820  1.00  0.00           H  
ATOM    502  HB2 GLU    32     152.476 154.251 166.065  1.00  0.00           H  
ATOM    503  HB3 GLU    32     152.285 153.678 164.406  1.00  0.00           H  
ATOM    504  HG2 GLU    32     151.493 152.266 167.091  1.00  0.00           H  
ATOM    505  HG3 GLU    32     150.478 153.246 166.109  1.00  0.00           H  
ATOM    506  N   LEU    33     155.674 154.191 166.250  1.00  0.00           N  
ATOM    507  CA  LEU    33     156.822 155.096 166.180  1.00  0.00           C  
ATOM    508  C   LEU    33     158.065 154.313 165.862  1.00  0.00           C  
ATOM    509  O   LEU    33     159.051 154.862 165.378  1.00  0.00           O  
ATOM    510  CB  LEU    33     156.927 156.037 167.425  1.00  0.00           C  
ATOM    511  CG  LEU    33     158.287 156.640 167.840  1.00  0.00           C  
ATOM    512  CD1 LEU    33     158.626 157.920 167.003  1.00  0.00           C  
ATOM    513  CD2 LEU    33     158.164 157.018 169.348  1.00  0.00           C  
ATOM    514  H   LEU    33     155.229 153.938 167.120  1.00  0.00           H  
ATOM    515  HA  LEU    33     156.720 155.859 165.410  1.00  0.00           H  
ATOM    516  HB2 LEU    33     156.176 156.826 167.384  1.00  0.00           H  
ATOM    517  HB3 LEU    33     156.644 155.321 168.198  1.00  0.00           H  
ATOM    518  HG  LEU    33     159.115 155.931 167.793  1.00  0.00           H  
ATOM    519 HD11 LEU    33     158.853 157.503 166.022  1.00  0.00           H  
ATOM    520 HD12 LEU    33     157.765 158.582 166.888  1.00  0.00           H  
ATOM    521 HD13 LEU    33     159.554 158.382 167.337  1.00  0.00           H  
ATOM    522 HD21 LEU    33     159.100 157.460 169.690  1.00  0.00           H  
ATOM    523 HD22 LEU    33     157.361 157.724 169.565  1.00  0.00           H  
ATOM    524 HD23 LEU    33     157.979 156.102 169.908  1.00  0.00           H  
ATOM    525  N   CYS    34     158.100 153.045 166.292  1.00  0.00           N  
ATOM    526  CA  CYS    34     159.295 152.190 166.158  1.00  0.00           C  
ATOM    527  C   CYS    34     159.070 151.010 165.130  1.00  0.00           C  
ATOM    528  O   CYS    34     159.845 150.101 165.200  1.00  0.00           O  
ATOM    529  CB  CYS    34     159.511 151.615 167.538  1.00  0.00           C  
ATOM    530  SG  CYS    34     159.839 152.926 168.762  1.00  0.00           S  
ATOM    531  H   CYS    34     157.351 152.756 166.904  1.00  0.00           H  
ATOM    532  HA  CYS    34     160.178 152.792 165.941  1.00  0.00           H  
ATOM    533  HB2 CYS    34     158.548 151.159 167.769  1.00  0.00           H  
ATOM    534  HB3 CYS    34     160.244 150.810 167.599  1.00  0.00           H  
ATOM    535  HG  CYS    34     158.588 153.194 169.146  1.00  0.00           H  
ATOM    536  N   THR    35     158.079 151.044 164.325  1.00  0.00           N  
ATOM    537  CA  THR    35     157.951 150.092 163.222  1.00  0.00           C  
ATOM    538  C   THR    35     157.633 150.666 161.881  1.00  0.00           C  
ATOM    539  O   THR    35     158.201 150.163 160.885  1.00  0.00           O  
ATOM    540  CB  THR    35     156.854 149.011 163.548  1.00  0.00           C  
ATOM    541  CG2 THR    35     157.247 148.164 164.754  1.00  0.00           C  
ATOM    542  OG1 THR    35     155.686 149.770 163.847  1.00  0.00           O  
ATOM    543  H   THR    35     157.375 151.767 164.355  1.00  0.00           H  
ATOM    544  HA  THR    35     158.934 149.622 163.194  1.00  0.00           H  
ATOM    545  HB  THR    35     156.596 148.461 162.642  1.00  0.00           H  
ATOM    546  HG1 THR    35     155.758 150.234 164.684  1.00  0.00           H  
ATOM    547 HG21 THR    35     156.481 147.420 164.967  1.00  0.00           H  
ATOM    548 HG22 THR    35     158.156 147.594 164.558  1.00  0.00           H  
ATOM    549 HG23 THR    35     157.443 148.833 165.592  1.00  0.00           H  
ATOM    550  N   ARG    36     156.666 151.620 161.788  1.00  0.00           N  
ATOM    551  CA  ARG    36     155.983 151.948 160.520  1.00  0.00           C  
ATOM    552  C   ARG    36     156.933 152.323 159.399  1.00  0.00           C  
ATOM    553  O   ARG    36     156.915 151.762 158.310  1.00  0.00           O  
ATOM    554  CB  ARG    36     155.000 153.020 160.765  1.00  0.00           C  
ATOM    555  CG  ARG    36     153.836 152.453 161.657  1.00  0.00           C  
ATOM    556  CD  ARG    36     153.021 151.317 160.966  1.00  0.00           C  
ATOM    557  NE  ARG    36     151.791 150.917 161.709  1.00  0.00           N  
ATOM    558  CZ  ARG    36     150.821 150.080 161.290  1.00  0.00           C  
ATOM    559  NH1 ARG    36     150.796 149.652 160.029  1.00  0.00           N1+
ATOM    560  NH2 ARG    36     149.884 149.725 162.110  1.00  0.00           N  
ATOM    561  H   ARG    36     156.240 151.950 162.643  1.00  0.00           H  
ATOM    562  HA  ARG    36     155.527 151.023 160.167  1.00  0.00           H  
ATOM    563  HB2 ARG    36     155.465 153.858 161.284  1.00  0.00           H  
ATOM    564  HB3 ARG    36     154.673 153.425 159.806  1.00  0.00           H  
ATOM    565  HG2 ARG    36     154.242 152.139 162.619  1.00  0.00           H  
ATOM    566  HG3 ARG    36     153.164 153.283 161.881  1.00  0.00           H  
ATOM    567  HD2 ARG    36     152.697 151.650 159.980  1.00  0.00           H  
ATOM    568  HD3 ARG    36     153.633 150.415 160.911  1.00  0.00           H  
ATOM    569  HE  ARG    36     151.667 151.162 162.682  1.00  0.00           H  
ATOM    570 HH11 ARG    36     151.600 149.810 159.441  1.00  0.00           H  
ATOM    571 HH12 ARG    36     150.059 149.059 159.676  1.00  0.00           H  
ATOM    572 HH21 ARG    36     150.048 149.896 163.092  1.00  0.00           H  
ATOM    573 HH22 ARG    36     149.137 149.075 161.910  1.00  0.00           H  
ATOM    574  N   GLY    37     157.781 153.252 159.732  1.00  0.00           N  
ATOM    575  CA  GLY    37     158.697 153.957 158.827  1.00  0.00           C  
ATOM    576  C   GLY    37     158.871 155.454 159.041  1.00  0.00           C  
ATOM    577  O   GLY    37     159.766 156.094 158.490  1.00  0.00           O  
ATOM    578  H   GLY    37     157.732 153.591 160.682  1.00  0.00           H  
ATOM    579  HA2 GLY    37     159.620 153.379 158.865  1.00  0.00           H  
ATOM    580  HA3 GLY    37     158.429 153.758 157.790  1.00  0.00           H  
ATOM    581  N   SER    38     158.008 156.127 159.881  1.00  0.00           N  
ATOM    582  CA  SER    38     158.233 157.488 160.435  1.00  0.00           C  
ATOM    583  C   SER    38     158.331 158.526 159.252  1.00  0.00           C  
ATOM    584  O   SER    38     159.150 159.441 159.291  1.00  0.00           O  
ATOM    585  CB  SER    38     159.470 157.582 161.331  1.00  0.00           C  
ATOM    586  OG  SER    38     159.496 156.543 162.288  1.00  0.00           O  
ATOM    587  H   SER    38     157.291 155.549 160.297  1.00  0.00           H  
ATOM    588  HA  SER    38     157.345 157.789 160.991  1.00  0.00           H  
ATOM    589  HB2 SER    38     160.378 157.482 160.736  1.00  0.00           H  
ATOM    590  HB3 SER    38     159.505 158.519 161.885  1.00  0.00           H  
ATOM    591  HG  SER    38     159.897 156.970 163.049  1.00  0.00           H  
ATOM    592  N   GLY    39     157.431 158.375 158.243  1.00  0.00           N  
ATOM    593  CA  GLY    39     157.366 159.111 157.012  1.00  0.00           C  
ATOM    594  C   GLY    39     156.730 160.497 157.308  1.00  0.00           C  
ATOM    595  O   GLY    39     156.740 160.952 158.470  1.00  0.00           O  
ATOM    596  H   GLY    39     157.199 157.396 158.165  1.00  0.00           H  
ATOM    597  HA2 GLY    39     158.302 159.252 156.469  1.00  0.00           H  
ATOM    598  HA3 GLY    39     156.724 158.579 156.309  1.00  0.00           H  
ATOM    599  N   TYR    40     156.217 161.210 156.314  1.00  0.00           N  
ATOM    600  CA  TYR    40     155.775 162.582 156.312  1.00  0.00           C  
ATOM    601  C   TYR    40     154.439 162.802 157.065  1.00  0.00           C  
ATOM    602  O   TYR    40     154.056 163.897 157.439  1.00  0.00           O  
ATOM    603  CB  TYR    40     155.501 163.185 154.915  1.00  0.00           C  
ATOM    604  CG  TYR    40     156.668 163.110 153.908  1.00  0.00           C  
ATOM    605  CD1 TYR    40     157.898 163.601 154.275  1.00  0.00           C  
ATOM    606  CD2 TYR    40     156.430 162.789 152.571  1.00  0.00           C  
ATOM    607  CE1 TYR    40     159.059 163.474 153.450  1.00  0.00           C  
ATOM    608  CE2 TYR    40     157.506 162.816 151.681  1.00  0.00           C  
ATOM    609  CZ  TYR    40     158.816 162.993 152.116  1.00  0.00           C  
ATOM    610  OH  TYR    40     159.815 163.055 151.153  1.00  0.00           O  
ATOM    611  H   TYR    40     156.360 160.645 155.490  1.00  0.00           H  
ATOM    612  HA  TYR    40     156.536 163.228 156.752  1.00  0.00           H  
ATOM    613  HB2 TYR    40     154.643 162.708 154.442  1.00  0.00           H  
ATOM    614  HB3 TYR    40     155.187 164.229 154.909  1.00  0.00           H  
ATOM    615  HD1 TYR    40     158.023 164.044 155.252  1.00  0.00           H  
ATOM    616  HD2 TYR    40     155.413 162.654 152.237  1.00  0.00           H  
ATOM    617  HE1 TYR    40     160.086 163.618 153.751  1.00  0.00           H  
ATOM    618  HE2 TYR    40     157.377 162.813 150.610  1.00  0.00           H  
ATOM    619  HH  TYR    40     159.329 163.194 150.338  1.00  0.00           H  
ATOM    620  N   GLN    41     153.657 161.722 157.219  1.00  0.00           N  
ATOM    621  CA  GLN    41     152.372 161.785 157.964  1.00  0.00           C  
ATOM    622  C   GLN    41     152.451 161.885 159.452  1.00  0.00           C  
ATOM    623  O   GLN    41     151.567 162.362 160.121  1.00  0.00           O  
ATOM    624  CB  GLN    41     151.591 160.494 157.565  1.00  0.00           C  
ATOM    625  CG  GLN    41     150.068 160.701 157.852  1.00  0.00           C  
ATOM    626  CD  GLN    41     149.399 161.758 156.956  1.00  0.00           C  
ATOM    627  NE2 GLN    41     148.198 162.143 157.323  1.00  0.00           N  
ATOM    628  OE1 GLN    41     149.933 162.093 155.877  1.00  0.00           O  
ATOM    629  H   GLN    41     153.933 160.839 156.812  1.00  0.00           H  
ATOM    630  HA  GLN    41     151.796 162.660 157.667  1.00  0.00           H  
ATOM    631  HB2 GLN    41     151.576 160.198 156.517  1.00  0.00           H  
ATOM    632  HB3 GLN    41     152.081 159.717 158.151  1.00  0.00           H  
ATOM    633  HG2 GLN    41     149.567 159.773 157.579  1.00  0.00           H  
ATOM    634  HG3 GLN    41     149.859 160.827 158.914  1.00  0.00           H  
ATOM    635 HE21 GLN    41     147.696 162.686 156.635  1.00  0.00           H  
ATOM    636 HE22 GLN    41     147.670 161.749 158.090  1.00  0.00           H  
ATOM    637  N   PHE    42     153.617 161.501 159.995  1.00  0.00           N  
ATOM    638  CA  PHE    42     153.871 161.756 161.408  1.00  0.00           C  
ATOM    639  C   PHE    42     153.918 163.255 161.868  1.00  0.00           C  
ATOM    640  O   PHE    42     153.681 163.558 163.043  1.00  0.00           O  
ATOM    641  CB  PHE    42     155.119 160.980 161.932  1.00  0.00           C  
ATOM    642  CG  PHE    42     154.784 159.528 162.296  1.00  0.00           C  
ATOM    643  CD1 PHE    42     154.522 158.630 161.228  1.00  0.00           C  
ATOM    644  CD2 PHE    42     154.822 158.983 163.557  1.00  0.00           C  
ATOM    645  CE1 PHE    42     154.409 157.259 161.451  1.00  0.00           C  
ATOM    646  CE2 PHE    42     154.603 157.587 163.807  1.00  0.00           C  
ATOM    647  CZ  PHE    42     154.364 156.733 162.740  1.00  0.00           C  
ATOM    648  H   PHE    42     154.388 161.269 159.383  1.00  0.00           H  
ATOM    649  HA  PHE    42     153.108 161.276 162.022  1.00  0.00           H  
ATOM    650  HB2 PHE    42     155.829 160.964 161.105  1.00  0.00           H  
ATOM    651  HB3 PHE    42     155.509 161.407 162.856  1.00  0.00           H  
ATOM    652  HD1 PHE    42     154.540 158.961 160.200  1.00  0.00           H  
ATOM    653  HD2 PHE    42     154.807 159.710 164.356  1.00  0.00           H  
ATOM    654  HE1 PHE    42     154.304 156.619 160.586  1.00  0.00           H  
ATOM    655  HE2 PHE    42     154.614 157.149 164.792  1.00  0.00           H  
ATOM    656  HZ  PHE    42     154.197 155.700 163.009  1.00  0.00           H  
ATOM    657  N   ILE    43     154.297 164.159 160.926  1.00  0.00           N  
ATOM    658  CA  ILE    43     154.281 165.632 161.072  1.00  0.00           C  
ATOM    659  C   ILE    43     152.810 166.139 161.074  1.00  0.00           C  
ATOM    660  O   ILE    43     151.962 165.377 160.651  1.00  0.00           O  
ATOM    661  CB  ILE    43     154.994 166.237 159.810  1.00  0.00           C  
ATOM    662  CG1 ILE    43     156.354 165.624 159.331  1.00  0.00           C  
ATOM    663  CG2 ILE    43     155.230 167.761 160.023  1.00  0.00           C  
ATOM    664  CD1 ILE    43     157.526 165.662 160.284  1.00  0.00           C  
ATOM    665  H   ILE    43     154.467 163.750 160.019  1.00  0.00           H  
ATOM    666  HA  ILE    43     154.710 165.835 162.053  1.00  0.00           H  
ATOM    667  HB  ILE    43     154.398 166.324 158.901  1.00  0.00           H  
ATOM    668 HG12 ILE    43     156.210 164.557 159.155  1.00  0.00           H  
ATOM    669 HG13 ILE    43     156.625 166.122 158.402  1.00  0.00           H  
ATOM    670 HG21 ILE    43     155.719 167.885 160.989  1.00  0.00           H  
ATOM    671 HG22 ILE    43     155.873 168.161 159.240  1.00  0.00           H  
ATOM    672 HG23 ILE    43     154.320 168.346 159.888  1.00  0.00           H  
ATOM    673 HD11 ILE    43     157.734 166.601 160.799  1.00  0.00           H  
ATOM    674 HD12 ILE    43     157.363 164.908 161.053  1.00  0.00           H  
ATOM    675 HD13 ILE    43     158.427 165.362 159.749  1.00  0.00           H  
ATOM    676  N   HIE    44     152.458 167.264 161.704  1.00  0.00           N  
ATOM    677  CA  HIE    44     151.146 167.960 161.459  1.00  0.00           C  
ATOM    678  C   HIE    44     151.067 168.173 159.981  1.00  0.00           C  
ATOM    679  O   HIE    44     151.978 168.728 159.303  1.00  0.00           O  
ATOM    680  CB  HIE    44     150.983 169.265 162.284  1.00  0.00           C  
ATOM    681  CG  HIE    44     149.571 169.814 162.259  1.00  0.00           C  
ATOM    682  CD2 HIE    44     148.623 169.457 163.136  1.00  0.00           C  
ATOM    683  ND1 HIE    44     148.941 170.485 161.245  1.00  0.00           N  
ATOM    684  CE1 HIE    44     147.632 170.570 161.545  1.00  0.00           C  
ATOM    685  NE2 HIE    44     147.429 169.966 162.685  1.00  0.00           N  
ATOM    686  H   HIE    44     153.177 167.893 162.030  1.00  0.00           H  
ATOM    687  HA  HIE    44     150.331 167.318 161.797  1.00  0.00           H  
ATOM    688  HB2 HIE    44     151.191 169.086 163.339  1.00  0.00           H  
ATOM    689  HB3 HIE    44     151.623 170.064 161.910  1.00  0.00           H  
ATOM    690  HD2 HIE    44     148.700 168.817 164.003  1.00  0.00           H  
ATOM    691  HE1 HIE    44     146.902 170.859 160.803  1.00  0.00           H  
ATOM    692  HE2 HIE    44     146.519 169.740 163.063  1.00  0.00           H  
ATOM    693  N   ALA    45     149.848 168.024 159.393  1.00  0.00           N  
ATOM    694  CA  ALA    45     149.316 168.280 157.998  1.00  0.00           C  
ATOM    695  C   ALA    45     149.650 169.718 157.536  1.00  0.00           C  
ATOM    696  O   ALA    45     149.911 169.896 156.348  1.00  0.00           O  
ATOM    697  CB  ALA    45     147.771 168.086 158.085  1.00  0.00           C  
ATOM    698  H   ALA    45     149.178 167.720 160.083  1.00  0.00           H  
ATOM    699  HA  ALA    45     149.781 167.568 157.318  1.00  0.00           H  
ATOM    700  HB1 ALA    45     147.361 168.307 157.101  1.00  0.00           H  
ATOM    701  HB2 ALA    45     147.673 167.042 158.381  1.00  0.00           H  
ATOM    702  HB3 ALA    45     147.222 168.582 158.886  1.00  0.00           H  
ATOM    703  N   ALA    46     149.737 170.654 158.459  1.00  0.00           N  
ATOM    704  CA  ALA    46     150.091 172.028 158.165  1.00  0.00           C  
ATOM    705  C   ALA    46     151.583 172.307 158.094  1.00  0.00           C  
ATOM    706  O   ALA    46     151.996 173.373 157.711  1.00  0.00           O  
ATOM    707  CB  ALA    46     149.430 172.858 159.219  1.00  0.00           C  
ATOM    708  H   ALA    46     149.767 170.354 159.423  1.00  0.00           H  
ATOM    709  HA  ALA    46     149.606 172.316 157.231  1.00  0.00           H  
ATOM    710  HB1 ALA    46     150.027 172.737 160.122  1.00  0.00           H  
ATOM    711  HB2 ALA    46     149.487 173.905 158.919  1.00  0.00           H  
ATOM    712  HB3 ALA    46     148.415 172.590 159.509  1.00  0.00           H  
ATOM    713  N   ASP    47     152.465 171.376 158.593  1.00  0.00           N  
ATOM    714  CA  ASP    47     153.886 171.421 158.243  1.00  0.00           C  
ATOM    715  C   ASP    47     154.290 170.200 157.383  1.00  0.00           C  
ATOM    716  O   ASP    47     155.482 170.091 156.967  1.00  0.00           O  
ATOM    717  CB  ASP    47     154.675 171.420 159.586  1.00  0.00           C  
ATOM    718  CG  ASP    47     154.436 172.761 160.288  1.00  0.00           C  
ATOM    719  OD1 ASP    47     154.462 173.891 159.724  1.00  0.00           O  
ATOM    720  OD2 ASP    47     154.575 172.581 161.548  1.00  0.00           O1-
ATOM    721  H   ASP    47     152.124 170.679 159.237  1.00  0.00           H  
ATOM    722  HA  ASP    47     154.142 172.350 157.733  1.00  0.00           H  
ATOM    723  HB2 ASP    47     154.347 170.583 160.204  1.00  0.00           H  
ATOM    724  HB3 ASP    47     155.708 171.251 159.283  1.00  0.00           H  
ATOM    725  N   MET    48     153.371 169.349 156.868  1.00  0.00           N  
ATOM    726  CA  MET    48     153.722 168.141 156.121  1.00  0.00           C  
ATOM    727  C   MET    48     154.543 168.385 154.849  1.00  0.00           C  
ATOM    728  O   MET    48     155.642 167.847 154.645  1.00  0.00           O  
ATOM    729  CB  MET    48     152.468 167.379 155.923  1.00  0.00           C  
ATOM    730  CG  MET    48     152.799 165.986 155.288  1.00  0.00           C  
ATOM    731  SD  MET    48     152.910 165.769 153.496  1.00  0.00           S  
ATOM    732  CE  MET    48     151.230 166.118 152.958  1.00  0.00           C  
ATOM    733  H   MET    48     152.386 169.518 157.016  1.00  0.00           H  
ATOM    734  HA  MET    48     154.456 167.643 156.752  1.00  0.00           H  
ATOM    735  HB2 MET    48     151.956 167.287 156.881  1.00  0.00           H  
ATOM    736  HB3 MET    48     151.770 167.858 155.236  1.00  0.00           H  
ATOM    737  HG2 MET    48     153.774 165.687 155.671  1.00  0.00           H  
ATOM    738  HG3 MET    48     152.058 165.280 155.664  1.00  0.00           H  
ATOM    739  HE1 MET    48     151.265 165.869 151.896  1.00  0.00           H  
ATOM    740  HE2 MET    48     150.585 165.516 153.598  1.00  0.00           H  
ATOM    741  HE3 MET    48     151.017 167.187 152.930  1.00  0.00           H  
ATOM    742  N   LEU    49     154.020 169.258 154.000  1.00  0.00           N  
ATOM    743  CA  LEU    49     154.645 169.613 152.722  1.00  0.00           C  
ATOM    744  C   LEU    49     156.028 170.258 152.951  1.00  0.00           C  
ATOM    745  O   LEU    49     156.921 170.098 152.162  1.00  0.00           O  
ATOM    746  CB  LEU    49     153.641 170.486 151.945  1.00  0.00           C  
ATOM    747  CG  LEU    49     152.225 169.875 151.623  1.00  0.00           C  
ATOM    748  CD1 LEU    49     151.309 170.992 151.044  1.00  0.00           C  
ATOM    749  CD2 LEU    49     152.400 168.816 150.529  1.00  0.00           C  
ATOM    750  H   LEU    49     153.038 169.448 154.130  1.00  0.00           H  
ATOM    751  HA  LEU    49     154.720 168.702 152.129  1.00  0.00           H  
ATOM    752  HB2 LEU    49     153.417 171.434 152.433  1.00  0.00           H  
ATOM    753  HB3 LEU    49     154.084 170.739 150.982  1.00  0.00           H  
ATOM    754  HG  LEU    49     151.732 169.419 152.481  1.00  0.00           H  
ATOM    755 HD11 LEU    49     151.567 171.228 150.010  1.00  0.00           H  
ATOM    756 HD12 LEU    49     150.281 170.635 151.085  1.00  0.00           H  
ATOM    757 HD13 LEU    49     151.540 171.872 151.646  1.00  0.00           H  
ATOM    758 HD21 LEU    49     153.259 168.155 150.652  1.00  0.00           H  
ATOM    759 HD22 LEU    49     151.449 168.295 150.417  1.00  0.00           H  
ATOM    760 HD23 LEU    49     152.716 169.375 149.649  1.00  0.00           H  
ATOM    761  N   TYR    50     156.164 171.093 154.015  1.00  0.00           N  
ATOM    762  CA  TYR    50     157.479 171.716 154.289  1.00  0.00           C  
ATOM    763  C   TYR    50     158.616 170.746 154.768  1.00  0.00           C  
ATOM    764  O   TYR    50     159.765 170.868 154.356  1.00  0.00           O  
ATOM    765  CB  TYR    50     157.189 172.816 155.269  1.00  0.00           C  
ATOM    766  CG  TYR    50     158.423 173.347 156.045  1.00  0.00           C  
ATOM    767  CD1 TYR    50     159.560 173.795 155.320  1.00  0.00           C  
ATOM    768  CD2 TYR    50     158.509 173.423 157.436  1.00  0.00           C  
ATOM    769  CE1 TYR    50     160.723 174.281 155.917  1.00  0.00           C  
ATOM    770  CE2 TYR    50     159.647 173.934 158.036  1.00  0.00           C  
ATOM    771  CZ  TYR    50     160.749 174.362 157.256  1.00  0.00           C  
ATOM    772  OH  TYR    50     161.846 174.940 157.850  1.00  0.00           O  
ATOM    773  H   TYR    50     155.526 171.154 154.795  1.00  0.00           H  
ATOM    774  HA  TYR    50     157.802 172.211 153.374  1.00  0.00           H  
ATOM    775  HB2 TYR    50     156.789 173.631 154.666  1.00  0.00           H  
ATOM    776  HB3 TYR    50     156.416 172.523 155.981  1.00  0.00           H  
ATOM    777  HD1 TYR    50     159.418 173.762 154.249  1.00  0.00           H  
ATOM    778  HD2 TYR    50     157.620 173.075 157.940  1.00  0.00           H  
ATOM    779  HE1 TYR    50     161.470 174.751 155.295  1.00  0.00           H  
ATOM    780  HE2 TYR    50     159.668 174.146 159.095  1.00  0.00           H  
ATOM    781  HH  TYR    50     162.630 175.008 157.300  1.00  0.00           H  
ATOM    782  N   CYS    51     158.307 169.709 155.521  1.00  0.00           N  
ATOM    783  CA  CYS    51     159.095 168.528 155.696  1.00  0.00           C  
ATOM    784  C   CYS    51     159.383 167.765 154.398  1.00  0.00           C  
ATOM    785  O   CYS    51     160.565 167.407 154.164  1.00  0.00           O  
ATOM    786  CB  CYS    51     158.359 167.674 156.742  1.00  0.00           C  
ATOM    787  SG  CYS    51     159.365 166.120 157.112  1.00  0.00           S  
ATOM    788  H   CYS    51     157.324 169.552 155.697  1.00  0.00           H  
ATOM    789  HA  CYS    51     160.032 168.864 156.140  1.00  0.00           H  
ATOM    790  HB2 CYS    51     158.183 168.140 157.711  1.00  0.00           H  
ATOM    791  HB3 CYS    51     157.377 167.493 156.302  1.00  0.00           H  
ATOM    792  HG  CYS    51     160.430 166.806 157.541  1.00  0.00           H  
ATOM    793  N   ALA    52     158.394 167.613 153.473  1.00  0.00           N  
ATOM    794  CA  ALA    52     158.612 166.857 152.224  1.00  0.00           C  
ATOM    795  C   ALA    52     159.398 167.637 151.150  1.00  0.00           C  
ATOM    796  O   ALA    52     160.083 167.110 150.274  1.00  0.00           O  
ATOM    797  CB  ALA    52     157.188 166.370 151.775  1.00  0.00           C  
ATOM    798  H   ALA    52     157.493 167.962 153.768  1.00  0.00           H  
ATOM    799  HA  ALA    52     159.125 165.916 152.416  1.00  0.00           H  
ATOM    800  HB1 ALA    52     157.052 165.536 152.464  1.00  0.00           H  
ATOM    801  HB2 ALA    52     156.471 167.166 151.980  1.00  0.00           H  
ATOM    802  HB3 ALA    52     157.096 166.061 150.733  1.00  0.00           H  
ATOM    803  N   GLU    53     159.342 168.948 151.208  1.00  0.00           N  
ATOM    804  CA  GLU    53     160.173 169.965 150.407  1.00  0.00           C  
ATOM    805  C   GLU    53     161.604 170.119 150.914  1.00  0.00           C  
ATOM    806  O   GLU    53     162.567 170.075 150.199  1.00  0.00           O  
ATOM    807  CB  GLU    53     159.544 171.278 150.541  1.00  0.00           C  
ATOM    808  CG  GLU    53     160.308 172.472 149.847  1.00  0.00           C  
ATOM    809  CD  GLU    53     160.157 172.464 148.375  1.00  0.00           C  
ATOM    810  OE1 GLU    53     159.152 173.071 147.863  1.00  0.00           O  
ATOM    811  OE2 GLU    53     160.968 171.895 147.592  1.00  0.00           O1-
ATOM    812  H   GLU    53     158.644 169.259 151.868  1.00  0.00           H  
ATOM    813  HA  GLU    53     160.281 169.656 149.366  1.00  0.00           H  
ATOM    814  HB2 GLU    53     158.559 171.194 150.083  1.00  0.00           H  
ATOM    815  HB3 GLU    53     159.443 171.561 151.589  1.00  0.00           H  
ATOM    816  HG2 GLU    53     159.815 173.408 150.108  1.00  0.00           H  
ATOM    817  HG3 GLU    53     161.370 172.412 150.085  1.00  0.00           H  
ATOM    818  N   SER    54     161.796 170.247 152.169  1.00  0.00           N  
ATOM    819  CA  SER    54     163.126 170.133 152.952  1.00  0.00           C  
ATOM    820  C   SER    54     163.719 168.732 152.789  1.00  0.00           C  
ATOM    821  O   SER    54     164.905 168.605 153.034  1.00  0.00           O  
ATOM    822  CB  SER    54     162.877 170.306 154.468  1.00  0.00           C  
ATOM    823  OG  SER    54     162.316 171.564 154.623  1.00  0.00           O  
ATOM    824  H   SER    54     160.963 170.488 152.686  1.00  0.00           H  
ATOM    825  HA  SER    54     163.839 170.867 152.578  1.00  0.00           H  
ATOM    826  HB2 SER    54     162.126 169.591 154.802  1.00  0.00           H  
ATOM    827  HB3 SER    54     163.854 170.287 154.952  1.00  0.00           H  
ATOM    828  HG  SER    54     161.357 171.547 154.591  1.00  0.00           H  
ATOM    829  N   HIE    55     162.951 167.689 152.495  1.00  0.00           N  
ATOM    830  CA  HIE    55     163.545 166.385 152.127  1.00  0.00           C  
ATOM    831  C   HIE    55     164.381 166.553 150.854  1.00  0.00           C  
ATOM    832  O   HIE    55     165.513 166.089 150.746  1.00  0.00           O  
ATOM    833  CB  HIE    55     162.427 165.414 151.978  1.00  0.00           C  
ATOM    834  CG  HIE    55     162.956 164.001 151.796  1.00  0.00           C  
ATOM    835  CD2 HIE    55     163.074 163.045 152.746  1.00  0.00           C  
ATOM    836  ND1 HIE    55     163.247 163.392 150.551  1.00  0.00           N  
ATOM    837  CE1 HIE    55     163.516 162.107 150.840  1.00  0.00           C  
ATOM    838  NE2 HIE    55     163.521 161.889 152.147  1.00  0.00           N  
ATOM    839  H   HIE    55     161.958 167.861 152.457  1.00  0.00           H  
ATOM    840  HA  HIE    55     164.192 165.999 152.915  1.00  0.00           H  
ATOM    841  HB2 HIE    55     161.770 165.513 152.841  1.00  0.00           H  
ATOM    842  HB3 HIE    55     161.856 165.737 151.107  1.00  0.00           H  
ATOM    843  HD2 HIE    55     162.797 163.167 153.782  1.00  0.00           H  
ATOM    844  HE1 HIE    55     163.724 161.290 150.165  1.00  0.00           H  
ATOM    845  HE2 HIE    55     163.723 160.999 152.577  1.00  0.00           H  
ATOM    846  N   ILE    56     163.887 167.337 149.827  1.00  0.00           N  
ATOM    847  CA  ILE    56     164.506 167.721 148.588  1.00  0.00           C  
ATOM    848  C   ILE    56     165.779 168.656 148.738  1.00  0.00           C  
ATOM    849  O   ILE    56     166.831 168.443 148.167  1.00  0.00           O  
ATOM    850  CB  ILE    56     163.472 168.200 147.527  1.00  0.00           C  
ATOM    851  CG1 ILE    56     162.507 167.043 147.168  1.00  0.00           C  
ATOM    852  CG2 ILE    56     164.130 168.751 146.271  1.00  0.00           C  
ATOM    853  CD1 ILE    56     161.229 167.430 146.440  1.00  0.00           C  
ATOM    854  H   ILE    56     162.932 167.643 149.943  1.00  0.00           H  
ATOM    855  HA  ILE    56     164.956 166.814 148.185  1.00  0.00           H  
ATOM    856  HB  ILE    56     162.821 168.948 147.978  1.00  0.00           H  
ATOM    857 HG12 ILE    56     162.950 166.268 146.543  1.00  0.00           H  
ATOM    858 HG13 ILE    56     162.264 166.572 148.121  1.00  0.00           H  
ATOM    859 HG21 ILE    56     164.533 168.033 145.558  1.00  0.00           H  
ATOM    860 HG22 ILE    56     163.357 169.189 145.638  1.00  0.00           H  
ATOM    861 HG23 ILE    56     164.902 169.518 146.337  1.00  0.00           H  
ATOM    862 HD11 ILE    56     160.744 168.286 146.909  1.00  0.00           H  
ATOM    863 HD12 ILE    56     161.412 167.692 145.398  1.00  0.00           H  
ATOM    864 HD13 ILE    56     160.606 166.537 146.380  1.00  0.00           H  
ATOM    865  N   ARG    57     165.727 169.560 149.751  1.00  0.00           N  
ATOM    866  CA  ARG    57     166.879 170.214 150.257  1.00  0.00           C  
ATOM    867  C   ARG    57     167.889 169.221 150.841  1.00  0.00           C  
ATOM    868  O   ARG    57     169.058 169.543 150.601  1.00  0.00           O  
ATOM    869  CB  ARG    57     166.469 171.367 151.118  1.00  0.00           C  
ATOM    870  CG  ARG    57     167.676 172.215 151.395  1.00  0.00           C  
ATOM    871  CD  ARG    57     167.416 173.508 152.240  1.00  0.00           C  
ATOM    872  NE  ARG    57     166.709 174.518 151.526  1.00  0.00           N  
ATOM    873  CZ  ARG    57     166.672 175.854 151.607  1.00  0.00           C  
ATOM    874  NH1 ARG    57     167.406 176.475 152.419  1.00  0.00           N1+
ATOM    875  NH2 ARG    57     166.162 176.557 150.650  1.00  0.00           N  
ATOM    876  H   ARG    57     164.837 169.551 150.228  1.00  0.00           H  
ATOM    877  HA  ARG    57     167.313 170.584 149.329  1.00  0.00           H  
ATOM    878  HB2 ARG    57     165.789 172.031 150.585  1.00  0.00           H  
ATOM    879  HB3 ARG    57     165.976 171.078 152.047  1.00  0.00           H  
ATOM    880  HG2 ARG    57     168.366 171.625 151.996  1.00  0.00           H  
ATOM    881  HG3 ARG    57     168.054 172.483 150.408  1.00  0.00           H  
ATOM    882  HD2 ARG    57     166.955 173.339 153.213  1.00  0.00           H  
ATOM    883  HD3 ARG    57     168.415 173.901 152.425  1.00  0.00           H  
ATOM    884  HE  ARG    57     165.924 174.133 151.019  1.00  0.00           H  
ATOM    885 HH11 ARG    57     167.977 175.947 153.064  1.00  0.00           H  
ATOM    886 HH12 ARG    57     167.508 177.469 152.266  1.00  0.00           H  
ATOM    887 HH21 ARG    57     165.543 176.094 149.999  1.00  0.00           H  
ATOM    888 HH22 ARG    57     166.157 177.560 150.771  1.00  0.00           H  
ATOM    889  N   MET    58     167.465 168.187 151.597  1.00  0.00           N  
ATOM    890  CA  MET    58     168.453 167.263 152.132  1.00  0.00           C  
ATOM    891  C   MET    58     169.326 166.628 151.013  1.00  0.00           C  
ATOM    892  O   MET    58     170.581 166.580 151.107  1.00  0.00           O  
ATOM    893  CB  MET    58     167.803 166.273 153.099  1.00  0.00           C  
ATOM    894  CG  MET    58     168.627 165.021 153.467  1.00  0.00           C  
ATOM    895  SD  MET    58     167.645 163.897 154.457  1.00  0.00           S  
ATOM    896  CE  MET    58     166.559 163.203 153.177  1.00  0.00           C  
ATOM    897  H   MET    58     166.476 167.990 151.675  1.00  0.00           H  
ATOM    898  HA  MET    58     169.168 167.812 152.746  1.00  0.00           H  
ATOM    899  HB2 MET    58     167.635 166.778 154.050  1.00  0.00           H  
ATOM    900  HB3 MET    58     166.840 165.975 152.688  1.00  0.00           H  
ATOM    901  HG2 MET    58     169.082 164.603 152.569  1.00  0.00           H  
ATOM    902  HG3 MET    58     169.504 165.390 153.997  1.00  0.00           H  
ATOM    903  HE1 MET    58     166.245 163.983 152.482  1.00  0.00           H  
ATOM    904  HE2 MET    58     167.125 162.457 152.619  1.00  0.00           H  
ATOM    905  HE3 MET    58     165.696 162.684 153.593  1.00  0.00           H  
ATOM    906  N   ILE    59     168.671 166.126 149.997  1.00  0.00           N  
ATOM    907  CA  ILE    59     169.284 165.596 148.741  1.00  0.00           C  
ATOM    908  C   ILE    59     170.112 166.516 147.923  1.00  0.00           C  
ATOM    909  O   ILE    59     171.122 166.153 147.394  1.00  0.00           O  
ATOM    910  CB  ILE    59     168.253 164.777 148.004  1.00  0.00           C  
ATOM    911  CG1 ILE    59     167.937 163.431 148.775  1.00  0.00           C  
ATOM    912  CG2 ILE    59     168.643 164.423 146.543  1.00  0.00           C  
ATOM    913  CD1 ILE    59     166.539 163.009 148.594  1.00  0.00           C  
ATOM    914  H   ILE    59     167.670 166.230 150.074  1.00  0.00           H  
ATOM    915  HA  ILE    59     170.112 164.951 149.040  1.00  0.00           H  
ATOM    916  HB  ILE    59     167.370 165.407 147.918  1.00  0.00           H  
ATOM    917 HG12 ILE    59     168.555 162.627 148.379  1.00  0.00           H  
ATOM    918 HG13 ILE    59     168.130 163.583 149.836  1.00  0.00           H  
ATOM    919 HG21 ILE    59     168.020 163.576 146.255  1.00  0.00           H  
ATOM    920 HG22 ILE    59     168.433 165.241 145.854  1.00  0.00           H  
ATOM    921 HG23 ILE    59     169.701 164.160 146.513  1.00  0.00           H  
ATOM    922 HD11 ILE    59     165.898 163.555 149.288  1.00  0.00           H  
ATOM    923 HD12 ILE    59     166.255 163.167 147.554  1.00  0.00           H  
ATOM    924 HD13 ILE    59     166.464 161.935 148.772  1.00  0.00           H  
ATOM    925  N   LYS    60     169.766 167.813 147.965  1.00  0.00           N  
ATOM    926  CA  LYS    60     170.649 168.809 147.257  1.00  0.00           C  
ATOM    927  C   LYS    60     171.996 169.059 147.888  1.00  0.00           C  
ATOM    928  O   LYS    60     172.920 169.526 147.230  1.00  0.00           O  
ATOM    929  CB  LYS    60     169.718 170.006 147.081  1.00  0.00           C  
ATOM    930  CG  LYS    60     170.388 171.297 146.677  1.00  0.00           C  
ATOM    931  CD  LYS    60     169.265 172.334 146.350  1.00  0.00           C  
ATOM    932  CE  LYS    60     169.761 173.655 145.826  1.00  0.00           C  
ATOM    933  NZ  LYS    60     170.345 173.563 144.411  1.00  0.00           N1+
ATOM    934  H   LYS    60     168.887 168.058 148.398  1.00  0.00           H  
ATOM    935  HA  LYS    60     170.876 168.487 146.241  1.00  0.00           H  
ATOM    936  HB2 LYS    60     168.967 169.602 146.401  1.00  0.00           H  
ATOM    937  HB3 LYS    60     169.227 170.227 148.029  1.00  0.00           H  
ATOM    938  HG2 LYS    60     171.052 171.705 147.439  1.00  0.00           H  
ATOM    939  HG3 LYS    60     170.831 171.126 145.696  1.00  0.00           H  
ATOM    940  HD2 LYS    60     168.595 171.845 145.644  1.00  0.00           H  
ATOM    941  HD3 LYS    60     168.713 172.446 147.284  1.00  0.00           H  
ATOM    942  HE2 LYS    60     169.055 174.477 145.939  1.00  0.00           H  
ATOM    943  HE3 LYS    60     170.641 173.985 146.379  1.00  0.00           H  
ATOM    944  HZ1 LYS    60     169.558 173.379 143.805  1.00  0.00           H  
ATOM    945  HZ2 LYS    60     170.797 174.413 144.110  1.00  0.00           H  
ATOM    946  HZ3 LYS    60     171.067 172.864 144.297  1.00  0.00           H  
ATOM    947  N   THR    61     172.207 168.937 149.256  1.00  0.00           N  
ATOM    948  CA  THR    61     173.475 169.437 149.885  1.00  0.00           C  
ATOM    949  C   THR    61     174.090 168.474 150.928  1.00  0.00           C  
ATOM    950  O   THR    61     175.204 168.703 151.393  1.00  0.00           O  
ATOM    951  CB  THR    61     173.163 170.710 150.637  1.00  0.00           C  
ATOM    952  CG2 THR    61     172.558 171.842 149.875  1.00  0.00           C  
ATOM    953  OG1 THR    61     172.490 170.466 151.882  1.00  0.00           O  
ATOM    954  H   THR    61     171.461 168.566 149.828  1.00  0.00           H  
ATOM    955  HA  THR    61     174.258 169.691 149.170  1.00  0.00           H  
ATOM    956  HB  THR    61     174.134 171.099 150.948  1.00  0.00           H  
ATOM    957  HG1 THR    61     171.533 170.437 151.829  1.00  0.00           H  
ATOM    958 HG21 THR    61     173.003 171.991 148.892  1.00  0.00           H  
ATOM    959 HG22 THR    61     171.501 171.645 149.699  1.00  0.00           H  
ATOM    960 HG23 THR    61     172.572 172.778 150.434  1.00  0.00           H  
ATOM    961  N   GLY    62     173.344 167.412 151.337  1.00  0.00           N  
ATOM    962  CA  GLY    62     173.512 166.419 152.394  1.00  0.00           C  
ATOM    963  C   GLY    62     172.831 166.814 153.734  1.00  0.00           C  
ATOM    964  O   GLY    62     172.690 165.992 154.610  1.00  0.00           O  
ATOM    965  H   GLY    62     172.525 167.238 150.772  1.00  0.00           H  
ATOM    966  HA2 GLY    62     172.957 165.540 152.063  1.00  0.00           H  
ATOM    967  HA3 GLY    62     174.545 166.164 152.630  1.00  0.00           H  
ATOM    968  N   GLU    63     172.437 168.061 153.904  1.00  0.00           N  
ATOM    969  CA  GLU    63     171.747 168.635 155.089  1.00  0.00           C  
ATOM    970  C   GLU    63     170.453 169.432 154.824  1.00  0.00           C  
ATOM    971  O   GLU    63     170.491 170.322 153.969  1.00  0.00           O  
ATOM    972  CB  GLU    63     172.686 169.599 155.825  1.00  0.00           C  
ATOM    973  CG  GLU    63     173.815 168.932 156.615  1.00  0.00           C  
ATOM    974  CD  GLU    63     173.977 169.550 158.093  1.00  0.00           C  
ATOM    975  OE1 GLU    63     174.230 170.744 158.246  1.00  0.00           O  
ATOM    976  OE2 GLU    63     173.707 168.871 159.076  1.00  0.00           O1-
ATOM    977  H   GLU    63     172.517 168.617 153.065  1.00  0.00           H  
ATOM    978  HA  GLU    63     171.432 167.810 155.729  1.00  0.00           H  
ATOM    979  HB2 GLU    63     173.226 170.260 155.146  1.00  0.00           H  
ATOM    980  HB3 GLU    63     172.133 170.240 156.511  1.00  0.00           H  
ATOM    981  HG2 GLU    63     173.697 167.878 156.866  1.00  0.00           H  
ATOM    982  HG3 GLU    63     174.754 169.079 156.081  1.00  0.00           H  
ATOM    983  N   SER    64     169.293 169.057 155.473  1.00  0.00           N  
ATOM    984  CA  SER    64     167.993 169.831 155.464  1.00  0.00           C  
ATOM    985  C   SER    64     168.202 171.235 155.894  1.00  0.00           C  
ATOM    986  O   SER    64     167.492 172.134 155.344  1.00  0.00           O  
ATOM    987  CB  SER    64     166.890 169.207 156.320  1.00  0.00           C  
ATOM    988  OG  SER    64     167.393 169.144 157.700  1.00  0.00           O  
ATOM    989  H   SER    64     169.362 168.254 156.080  1.00  0.00           H  
ATOM    990  HA  SER    64     167.630 169.797 154.437  1.00  0.00           H  
ATOM    991  HB2 SER    64     165.966 169.758 156.136  1.00  0.00           H  
ATOM    992  HB3 SER    64     166.835 168.173 155.978  1.00  0.00           H  
ATOM    993  HG  SER    64     167.440 170.022 158.085  1.00  0.00           H  
ATOM    994  N   GLY    65     169.170 171.653 156.725  1.00  0.00           N  
ATOM    995  CA  GLY    65     169.131 172.892 157.601  1.00  0.00           C  
ATOM    996  C   GLY    65     168.070 172.789 158.692  1.00  0.00           C  
ATOM    997  O   GLY    65     167.462 171.762 158.909  1.00  0.00           O  
ATOM    998  H   GLY    65     169.590 170.920 157.277  1.00  0.00           H  
ATOM    999  HA2 GLY    65     170.116 172.986 158.057  1.00  0.00           H  
ATOM   1000  HA3 GLY    65     168.811 173.774 157.049  1.00  0.00           H  
ATOM   1001  N   MET    66     167.745 173.878 159.427  1.00  0.00           N  
ATOM   1002  CA  MET    66     166.814 173.798 160.588  1.00  0.00           C  
ATOM   1003  C   MET    66     165.330 173.793 160.034  1.00  0.00           C  
ATOM   1004  O   MET    66     164.767 174.794 159.642  1.00  0.00           O  
ATOM   1005  CB  MET    66     167.029 174.942 161.579  1.00  0.00           C  
ATOM   1006  CG  MET    66     166.262 174.919 162.815  1.00  0.00           C  
ATOM   1007  SD  MET    66     166.619 176.336 163.935  1.00  0.00           S  
ATOM   1008  CE  MET    66     166.323 177.811 162.952  1.00  0.00           C  
ATOM   1009  H   MET    66     168.317 174.707 159.339  1.00  0.00           H  
ATOM   1010  HA  MET    66     166.925 172.842 161.099  1.00  0.00           H  
ATOM   1011  HB2 MET    66     168.067 174.965 161.910  1.00  0.00           H  
ATOM   1012  HB3 MET    66     166.874 175.893 161.067  1.00  0.00           H  
ATOM   1013  HG2 MET    66     165.207 174.820 162.561  1.00  0.00           H  
ATOM   1014  HG3 MET    66     166.630 173.989 163.247  1.00  0.00           H  
ATOM   1015  HE1 MET    66     167.075 177.792 162.164  1.00  0.00           H  
ATOM   1016  HE2 MET    66     165.365 177.914 162.439  1.00  0.00           H  
ATOM   1017  HE3 MET    66     166.457 178.674 163.604  1.00  0.00           H  
ATOM   1018  N   ILE    67     164.723 172.620 160.141  1.00  0.00           N  
ATOM   1019  CA  ILE    67     163.366 172.407 159.866  1.00  0.00           C  
ATOM   1020  C   ILE    67     162.577 172.468 161.130  1.00  0.00           C  
ATOM   1021  O   ILE    67     162.809 171.647 162.042  1.00  0.00           O  
ATOM   1022  CB  ILE    67     163.273 171.117 159.043  1.00  0.00           C  
ATOM   1023  CG1 ILE    67     164.313 170.960 157.913  1.00  0.00           C  
ATOM   1024  CG2 ILE    67     161.831 170.991 158.548  1.00  0.00           C  
ATOM   1025  CD1 ILE    67     164.654 172.083 156.971  1.00  0.00           C  
ATOM   1026  H   ILE    67     165.307 171.886 160.516  1.00  0.00           H  
ATOM   1027  HA  ILE    67     162.986 173.160 159.176  1.00  0.00           H  
ATOM   1028  HB  ILE    67     163.447 170.297 159.741  1.00  0.00           H  
ATOM   1029 HG12 ILE    67     165.235 170.701 158.434  1.00  0.00           H  
ATOM   1030 HG13 ILE    67     164.092 170.027 157.394  1.00  0.00           H  
ATOM   1031 HG21 ILE    67     161.694 171.494 157.590  1.00  0.00           H  
ATOM   1032 HG22 ILE    67     161.703 169.934 158.307  1.00  0.00           H  
ATOM   1033 HG23 ILE    67     161.008 171.158 159.243  1.00  0.00           H  
ATOM   1034 HD11 ILE    67     165.514 172.591 157.407  1.00  0.00           H  
ATOM   1035 HD12 ILE    67     164.981 171.700 156.004  1.00  0.00           H  
ATOM   1036 HD13 ILE    67     163.762 172.654 156.715  1.00  0.00           H  
ATOM   1037  N   VAL    68     161.717 173.473 161.265  1.00  0.00           N  
ATOM   1038  CA  VAL    68     160.962 173.806 162.488  1.00  0.00           C  
ATOM   1039  C   VAL    68     159.464 173.579 162.364  1.00  0.00           C  
ATOM   1040  O   VAL    68     158.755 174.250 161.529  1.00  0.00           O  
ATOM   1041  CB  VAL    68     161.116 175.280 162.956  1.00  0.00           C  
ATOM   1042  CG1 VAL    68     160.398 175.645 164.257  1.00  0.00           C  
ATOM   1043  CG2 VAL    68     162.511 175.810 163.123  1.00  0.00           C  
ATOM   1044  H   VAL    68     161.517 174.114 160.509  1.00  0.00           H  
ATOM   1045  HA  VAL    68     161.300 173.051 163.197  1.00  0.00           H  
ATOM   1046  HB  VAL    68     160.732 175.846 162.108  1.00  0.00           H  
ATOM   1047 HG11 VAL    68     160.708 176.657 164.517  1.00  0.00           H  
ATOM   1048 HG12 VAL    68     159.319 175.646 164.101  1.00  0.00           H  
ATOM   1049 HG13 VAL    68     160.694 174.992 165.079  1.00  0.00           H  
ATOM   1050 HG21 VAL    68     163.154 175.307 163.846  1.00  0.00           H  
ATOM   1051 HG22 VAL    68     163.075 175.655 162.204  1.00  0.00           H  
ATOM   1052 HG23 VAL    68     162.415 176.881 163.302  1.00  0.00           H  
ATOM   1053  N   PHE    69     158.985 172.454 162.998  1.00  0.00           N  
ATOM   1054  CA  PHE    69     157.618 171.944 162.788  1.00  0.00           C  
ATOM   1055  C   PHE    69     156.899 171.493 164.055  1.00  0.00           C  
ATOM   1056  O   PHE    69     157.464 171.483 165.193  1.00  0.00           O  
ATOM   1057  CB  PHE    69     157.577 171.015 161.608  1.00  0.00           C  
ATOM   1058  CG  PHE    69     158.638 169.921 161.566  1.00  0.00           C  
ATOM   1059  CD1 PHE    69     159.159 169.494 160.355  1.00  0.00           C  
ATOM   1060  CD2 PHE    69     159.065 169.395 162.859  1.00  0.00           C  
ATOM   1061  CE1 PHE    69     160.216 168.604 160.376  1.00  0.00           C  
ATOM   1062  CE2 PHE    69     160.144 168.474 162.861  1.00  0.00           C  
ATOM   1063  CZ  PHE    69     160.764 168.157 161.605  1.00  0.00           C  
ATOM   1064  H   PHE    69     159.577 171.970 163.658  1.00  0.00           H  
ATOM   1065  HA  PHE    69     157.024 172.829 162.556  1.00  0.00           H  
ATOM   1066  HB2 PHE    69     156.623 170.490 161.573  1.00  0.00           H  
ATOM   1067  HB3 PHE    69     157.552 171.481 160.622  1.00  0.00           H  
ATOM   1068  HD1 PHE    69     158.676 169.792 159.436  1.00  0.00           H  
ATOM   1069  HD2 PHE    69     158.673 169.646 163.833  1.00  0.00           H  
ATOM   1070  HE1 PHE    69     160.723 168.317 159.465  1.00  0.00           H  
ATOM   1071  HE2 PHE    69     160.604 168.049 163.740  1.00  0.00           H  
ATOM   1072  HZ  PHE    69     161.575 167.444 161.601  1.00  0.00           H  
ATOM   1073  N   ARG    70     155.669 171.119 163.879  1.00  0.00           N  
ATOM   1074  CA  ARG    70     154.733 170.776 164.959  1.00  0.00           C  
ATOM   1075  C   ARG    70     154.480 169.310 164.984  1.00  0.00           C  
ATOM   1076  O   ARG    70     153.988 168.722 164.071  1.00  0.00           O  
ATOM   1077  CB  ARG    70     153.391 171.542 164.597  1.00  0.00           C  
ATOM   1078  CG  ARG    70     153.612 173.036 164.907  1.00  0.00           C  
ATOM   1079  CD  ARG    70     152.465 173.866 164.300  1.00  0.00           C  
ATOM   1080  NE  ARG    70     152.560 173.908 162.815  1.00  0.00           N  
ATOM   1081  CZ  ARG    70     151.738 174.597 162.062  1.00  0.00           C  
ATOM   1082  NH1 ARG    70     150.685 175.194 162.560  1.00  0.00           N1+
ATOM   1083  NH2 ARG    70     151.981 174.690 160.763  1.00  0.00           N  
ATOM   1084  H   ARG    70     155.319 171.284 162.945  1.00  0.00           H  
ATOM   1085  HA  ARG    70     155.219 171.173 165.849  1.00  0.00           H  
ATOM   1086  HB2 ARG    70     153.132 171.372 163.552  1.00  0.00           H  
ATOM   1087  HB3 ARG    70     152.590 171.111 165.200  1.00  0.00           H  
ATOM   1088  HG2 ARG    70     153.548 173.198 165.983  1.00  0.00           H  
ATOM   1089  HG3 ARG    70     154.532 173.471 164.517  1.00  0.00           H  
ATOM   1090  HD2 ARG    70     151.559 173.358 164.627  1.00  0.00           H  
ATOM   1091  HD3 ARG    70     152.504 174.854 164.759  1.00  0.00           H  
ATOM   1092  HE  ARG    70     153.305 173.452 162.306  1.00  0.00           H  
ATOM   1093 HH11 ARG    70     150.417 175.263 163.532  1.00  0.00           H  
ATOM   1094 HH12 ARG    70     150.079 175.654 161.898  1.00  0.00           H  
ATOM   1095 HH21 ARG    70     152.847 174.328 160.392  1.00  0.00           H  
ATOM   1096 HH22 ARG    70     151.421 175.301 160.187  1.00  0.00           H  
ATOM   1097  N   LEU    71     154.919 168.652 166.085  1.00  0.00           N  
ATOM   1098  CA  LEU    71     155.041 167.217 166.406  1.00  0.00           C  
ATOM   1099  C   LEU    71     154.225 166.785 167.687  1.00  0.00           C  
ATOM   1100  O   LEU    71     154.373 167.404 168.711  1.00  0.00           O  
ATOM   1101  CB  LEU    71     156.471 166.699 166.625  1.00  0.00           C  
ATOM   1102  CG  LEU    71     157.458 166.984 165.485  1.00  0.00           C  
ATOM   1103  CD1 LEU    71     158.648 166.110 165.968  1.00  0.00           C  
ATOM   1104  CD2 LEU    71     156.892 166.537 164.107  1.00  0.00           C  
ATOM   1105  H   LEU    71     155.273 169.147 166.891  1.00  0.00           H  
ATOM   1106  HA  LEU    71     154.752 166.537 165.605  1.00  0.00           H  
ATOM   1107  HB2 LEU    71     156.837 167.195 167.524  1.00  0.00           H  
ATOM   1108  HB3 LEU    71     156.428 165.616 166.753  1.00  0.00           H  
ATOM   1109  HG  LEU    71     157.835 168.007 165.455  1.00  0.00           H  
ATOM   1110 HD11 LEU    71     159.102 166.446 166.899  1.00  0.00           H  
ATOM   1111 HD12 LEU    71     158.310 165.089 166.141  1.00  0.00           H  
ATOM   1112 HD13 LEU    71     159.367 166.102 165.148  1.00  0.00           H  
ATOM   1113 HD21 LEU    71     157.693 166.596 163.370  1.00  0.00           H  
ATOM   1114 HD22 LEU    71     156.687 165.468 164.167  1.00  0.00           H  
ATOM   1115 HD23 LEU    71     156.010 167.109 163.814  1.00  0.00           H  
ATOM   1116  N   LEU    72     153.373 165.733 167.650  1.00  0.00           N  
ATOM   1117  CA  LEU    72     152.479 165.394 168.753  1.00  0.00           C  
ATOM   1118  C   LEU    72     153.323 164.842 169.941  1.00  0.00           C  
ATOM   1119  O   LEU    72     154.058 163.853 169.784  1.00  0.00           O  
ATOM   1120  CB  LEU    72     151.463 164.329 168.239  1.00  0.00           C  
ATOM   1121  CG  LEU    72     150.572 163.656 169.337  1.00  0.00           C  
ATOM   1122  CD1 LEU    72     149.540 164.648 169.787  1.00  0.00           C  
ATOM   1123  CD2 LEU    72     149.918 162.419 168.757  1.00  0.00           C  
ATOM   1124  H   LEU    72     153.348 165.152 166.824  1.00  0.00           H  
ATOM   1125  HA  LEU    72     151.993 166.315 169.079  1.00  0.00           H  
ATOM   1126  HB2 LEU    72     150.787 164.812 167.533  1.00  0.00           H  
ATOM   1127  HB3 LEU    72     152.073 163.507 167.864  1.00  0.00           H  
ATOM   1128  HG  LEU    72     151.245 163.316 170.124  1.00  0.00           H  
ATOM   1129 HD11 LEU    72     149.001 165.061 168.935  1.00  0.00           H  
ATOM   1130 HD12 LEU    72     148.951 164.100 170.522  1.00  0.00           H  
ATOM   1131 HD13 LEU    72     150.051 165.538 170.158  1.00  0.00           H  
ATOM   1132 HD21 LEU    72     150.644 161.695 168.388  1.00  0.00           H  
ATOM   1133 HD22 LEU    72     149.426 161.861 169.553  1.00  0.00           H  
ATOM   1134 HD23 LEU    72     149.175 162.558 167.973  1.00  0.00           H  
ATOM   1135  N   THR    73     153.048 165.359 171.147  1.00  0.00           N  
ATOM   1136  CA  THR    73     153.698 164.865 172.383  1.00  0.00           C  
ATOM   1137  C   THR    73     152.659 164.254 173.345  1.00  0.00           C  
ATOM   1138  O   THR    73     151.480 164.619 173.201  1.00  0.00           O  
ATOM   1139  CB  THR    73     154.555 165.899 173.053  1.00  0.00           C  
ATOM   1140  CG2 THR    73     155.796 166.227 172.135  1.00  0.00           C  
ATOM   1141  OG1 THR    73     153.921 167.135 173.229  1.00  0.00           O  
ATOM   1142  H   THR    73     152.362 166.094 171.227  1.00  0.00           H  
ATOM   1143  HA  THR    73     154.427 164.079 172.180  1.00  0.00           H  
ATOM   1144  HB  THR    73     155.007 165.550 173.982  1.00  0.00           H  
ATOM   1145  HG1 THR    73     153.050 166.932 173.577  1.00  0.00           H  
ATOM   1146 HG21 THR    73     155.461 166.540 171.147  1.00  0.00           H  
ATOM   1147 HG22 THR    73     156.436 166.957 172.635  1.00  0.00           H  
ATOM   1148 HG23 THR    73     156.455 165.367 172.013  1.00  0.00           H  
ATOM   1149  N   LYS    74     153.082 163.389 174.287  1.00  0.00           N  
ATOM   1150  CA  LYS    74     152.128 162.463 175.054  1.00  0.00           C  
ATOM   1151  C   LYS    74     151.085 163.175 175.906  1.00  0.00           C  
ATOM   1152  O   LYS    74     150.040 162.587 176.190  1.00  0.00           O  
ATOM   1153  CB  LYS    74     153.039 161.494 175.779  1.00  0.00           C  
ATOM   1154  CG  LYS    74     152.385 160.280 176.386  1.00  0.00           C  
ATOM   1155  CD  LYS    74     153.308 159.095 176.864  1.00  0.00           C  
ATOM   1156  CE  LYS    74     152.453 157.911 177.206  1.00  0.00           C  
ATOM   1157  NZ  LYS    74     153.142 156.884 178.040  1.00  0.00           N1+
ATOM   1158  H   LYS    74     154.071 163.265 174.450  1.00  0.00           H  
ATOM   1159  HA  LYS    74     151.560 161.908 174.307  1.00  0.00           H  
ATOM   1160  HB2 LYS    74     153.843 161.147 175.130  1.00  0.00           H  
ATOM   1161  HB3 LYS    74     153.507 161.797 176.717  1.00  0.00           H  
ATOM   1162  HG2 LYS    74     151.716 160.583 177.191  1.00  0.00           H  
ATOM   1163  HG3 LYS    74     151.758 159.846 175.608  1.00  0.00           H  
ATOM   1164  HD2 LYS    74     153.971 158.622 176.140  1.00  0.00           H  
ATOM   1165  HD3 LYS    74     153.892 159.442 177.717  1.00  0.00           H  
ATOM   1166  HE2 LYS    74     151.593 158.207 177.804  1.00  0.00           H  
ATOM   1167  HE3 LYS    74     152.159 157.443 176.266  1.00  0.00           H  
ATOM   1168  HZ1 LYS    74     152.673 156.057 178.380  1.00  0.00           H  
ATOM   1169  HZ2 LYS    74     153.965 156.554 177.557  1.00  0.00           H  
ATOM   1170  HZ3 LYS    74     153.478 157.369 178.859  1.00  0.00           H  
ATOM   1171  N   ASN    75     151.285 164.502 176.111  1.00  0.00           N  
ATOM   1172  CA  ASN    75     150.251 165.395 176.620  1.00  0.00           C  
ATOM   1173  C   ASN    75     149.028 165.635 175.734  1.00  0.00           C  
ATOM   1174  O   ASN    75     148.061 166.199 176.237  1.00  0.00           O  
ATOM   1175  CB  ASN    75     150.884 166.732 176.991  1.00  0.00           C  
ATOM   1176  CG  ASN    75     151.401 167.524 175.796  1.00  0.00           C  
ATOM   1177  ND2 ASN    75     151.935 168.704 176.030  1.00  0.00           N  
ATOM   1178  OD1 ASN    75     151.500 167.123 174.630  1.00  0.00           O  
ATOM   1179  H   ASN    75     152.190 164.922 175.957  1.00  0.00           H  
ATOM   1180  HA  ASN    75     149.788 164.851 177.444  1.00  0.00           H  
ATOM   1181  HB2 ASN    75     150.055 167.286 177.431  1.00  0.00           H  
ATOM   1182  HB3 ASN    75     151.644 166.662 177.772  1.00  0.00           H  
ATOM   1183 HD21 ASN    75     152.448 169.315 175.411  1.00  0.00           H  
ATOM   1184 HD22 ASN    75     151.956 169.019 176.990  1.00  0.00           H  
ATOM   1185  N   ASN    76     149.057 165.085 174.484  1.00  0.00           N  
ATOM   1186  CA  ASN    76     147.993 165.115 173.460  1.00  0.00           C  
ATOM   1187  C   ASN    76     147.959 166.458 172.617  1.00  0.00           C  
ATOM   1188  O   ASN    76     146.967 166.886 172.056  1.00  0.00           O  
ATOM   1189  CB  ASN    76     146.566 164.725 173.928  1.00  0.00           C  
ATOM   1190  CG  ASN    76     146.591 163.442 174.692  1.00  0.00           C  
ATOM   1191  ND2 ASN    76     146.482 163.483 176.014  1.00  0.00           N  
ATOM   1192  OD1 ASN    76     146.837 162.344 174.224  1.00  0.00           O  
ATOM   1193  H   ASN    76     149.920 164.602 174.276  1.00  0.00           H  
ATOM   1194  HA  ASN    76     148.199 164.373 172.687  1.00  0.00           H  
ATOM   1195  HB2 ASN    76     146.208 165.447 174.663  1.00  0.00           H  
ATOM   1196  HB3 ASN    76     145.797 164.601 173.165  1.00  0.00           H  
ATOM   1197 HD21 ASN    76     146.479 162.588 176.484  1.00  0.00           H  
ATOM   1198 HD22 ASN    76     146.277 164.366 176.459  1.00  0.00           H  
ATOM   1199  N   ARG    77     149.118 167.119 172.457  1.00  0.00           N  
ATOM   1200  CA  ARG    77     149.318 168.394 171.691  1.00  0.00           C  
ATOM   1201  C   ARG    77     150.617 168.399 170.809  1.00  0.00           C  
ATOM   1202  O   ARG    77     151.570 167.676 171.037  1.00  0.00           O  
ATOM   1203  CB  ARG    77     149.398 169.506 172.784  1.00  0.00           C  
ATOM   1204  CG  ARG    77     148.170 169.701 173.652  1.00  0.00           C  
ATOM   1205  CD  ARG    77     146.792 169.894 172.932  1.00  0.00           C  
ATOM   1206  NE  ARG    77     145.680 169.933 173.884  1.00  0.00           N  
ATOM   1207  CZ  ARG    77     144.672 169.083 173.856  1.00  0.00           C  
ATOM   1208  NH1 ARG    77     144.637 168.009 173.097  1.00  0.00           N1+
ATOM   1209  NH2 ARG    77     143.674 169.342 174.613  1.00  0.00           N  
ATOM   1210  H   ARG    77     149.976 166.816 172.896  1.00  0.00           H  
ATOM   1211  HA  ARG    77     148.510 168.576 170.981  1.00  0.00           H  
ATOM   1212  HB2 ARG    77     150.244 169.259 173.426  1.00  0.00           H  
ATOM   1213  HB3 ARG    77     149.732 170.416 172.285  1.00  0.00           H  
ATOM   1214  HG2 ARG    77     148.144 168.823 174.298  1.00  0.00           H  
ATOM   1215  HG3 ARG    77     148.354 170.589 174.258  1.00  0.00           H  
ATOM   1216  HD2 ARG    77     146.780 170.860 172.425  1.00  0.00           H  
ATOM   1217  HD3 ARG    77     146.635 169.038 172.278  1.00  0.00           H  
ATOM   1218  HE  ARG    77     145.532 170.706 174.516  1.00  0.00           H  
ATOM   1219 HH11 ARG    77     145.466 167.710 172.605  1.00  0.00           H  
ATOM   1220 HH12 ARG    77     143.802 167.442 173.151  1.00  0.00           H  
ATOM   1221 HH21 ARG    77     143.601 170.214 175.118  1.00  0.00           H  
ATOM   1222 HH22 ARG    77     142.921 168.669 174.627  1.00  0.00           H  
ATOM   1223  N   TRP    78     150.568 169.265 169.798  1.00  0.00           N  
ATOM   1224  CA  TRP    78     151.484 169.297 168.688  1.00  0.00           C  
ATOM   1225  C   TRP    78     152.657 170.244 168.889  1.00  0.00           C  
ATOM   1226  O   TRP    78     152.735 171.263 168.197  1.00  0.00           O  
ATOM   1227  CB  TRP    78     150.798 169.501 167.345  1.00  0.00           C  
ATOM   1228  CG  TRP    78     149.819 168.471 166.950  1.00  0.00           C  
ATOM   1229  CD1 TRP    78     148.472 168.465 167.183  1.00  0.00           C  
ATOM   1230  CD2 TRP    78     150.106 167.382 166.048  1.00  0.00           C  
ATOM   1231  CE2 TRP    78     148.940 166.585 165.890  1.00  0.00           C  
ATOM   1232  CE3 TRP    78     151.271 167.023 165.340  1.00  0.00           C  
ATOM   1233  NE1 TRP    78     147.968 167.325 166.610  1.00  0.00           N  
ATOM   1234  CZ2 TRP    78     148.862 165.444 165.191  1.00  0.00           C  
ATOM   1235  CZ3 TRP    78     151.248 165.854 164.513  1.00  0.00           C  
ATOM   1236  CH2 TRP    78     150.055 165.050 164.509  1.00  0.00           C  
ATOM   1237  H   TRP    78     149.894 170.009 169.913  1.00  0.00           H  
ATOM   1238  HA  TRP    78     151.890 168.288 168.622  1.00  0.00           H  
ATOM   1239  HB2 TRP    78     150.428 170.526 167.369  1.00  0.00           H  
ATOM   1240  HB3 TRP    78     151.561 169.523 166.566  1.00  0.00           H  
ATOM   1241  HD1 TRP    78     147.923 169.203 167.746  1.00  0.00           H  
ATOM   1242  HE1 TRP    78     146.982 167.114 166.664  1.00  0.00           H  
ATOM   1243  HE3 TRP    78     152.210 167.555 165.376  1.00  0.00           H  
ATOM   1244  HZ2 TRP    78     147.896 164.978 165.056  1.00  0.00           H  
ATOM   1245  HZ3 TRP    78     152.115 165.592 163.923  1.00  0.00           H  
ATOM   1246  HH2 TRP    78     150.064 164.171 163.881  1.00  0.00           H  
ATOM   1247  N   THR    79     153.486 169.875 169.852  1.00  0.00           N  
ATOM   1248  CA  THR    79     154.642 170.664 170.273  1.00  0.00           C  
ATOM   1249  C   THR    79     155.566 171.209 169.144  1.00  0.00           C  
ATOM   1250  O   THR    79     155.859 170.539 168.111  1.00  0.00           O  
ATOM   1251  CB  THR    79     155.410 169.825 171.289  1.00  0.00           C  
ATOM   1252  CG2 THR    79     156.609 170.537 171.851  1.00  0.00           C  
ATOM   1253  OG1 THR    79     154.553 169.606 172.402  1.00  0.00           O  
ATOM   1254  H   THR    79     153.305 168.963 170.248  1.00  0.00           H  
ATOM   1255  HA  THR    79     154.223 171.499 170.835  1.00  0.00           H  
ATOM   1256  HB  THR    79     155.815 168.936 170.809  1.00  0.00           H  
ATOM   1257  HG1 THR    79     154.389 168.679 172.591  1.00  0.00           H  
ATOM   1258 HG21 THR    79     157.057 169.934 172.641  1.00  0.00           H  
ATOM   1259 HG22 THR    79     157.294 170.565 171.004  1.00  0.00           H  
ATOM   1260 HG23 THR    79     156.447 171.585 172.105  1.00  0.00           H  
ATOM   1261  N   TRP    80     156.075 172.437 169.332  1.00  0.00           N  
ATOM   1262  CA  TRP    80     157.219 172.982 168.466  1.00  0.00           C  
ATOM   1263  C   TRP    80     158.455 172.091 168.606  1.00  0.00           C  
ATOM   1264  O   TRP    80     158.959 171.950 169.732  1.00  0.00           O  
ATOM   1265  CB  TRP    80     157.503 174.444 168.626  1.00  0.00           C  
ATOM   1266  CG  TRP    80     156.464 175.317 167.942  1.00  0.00           C  
ATOM   1267  CD1 TRP    80     155.456 176.010 168.545  1.00  0.00           C  
ATOM   1268  CD2 TRP    80     156.356 175.621 166.484  1.00  0.00           C  
ATOM   1269  CE2 TRP    80     155.212 176.463 166.342  1.00  0.00           C  
ATOM   1270  CE3 TRP    80     156.984 175.213 165.191  1.00  0.00           C  
ATOM   1271  NE1 TRP    80     154.746 176.753 167.611  1.00  0.00           N  
ATOM   1272  CZ2 TRP    80     154.805 177.084 165.127  1.00  0.00           C  
ATOM   1273  CZ3 TRP    80     156.425 175.728 164.037  1.00  0.00           C  
ATOM   1274  CH2 TRP    80     155.431 176.723 163.967  1.00  0.00           C  
ATOM   1275  H   TRP    80     155.758 172.970 170.129  1.00  0.00           H  
ATOM   1276  HA  TRP    80     157.000 172.842 167.407  1.00  0.00           H  
ATOM   1277  HB2 TRP    80     157.516 174.622 169.701  1.00  0.00           H  
ATOM   1278  HB3 TRP    80     158.450 174.661 168.132  1.00  0.00           H  
ATOM   1279  HD1 TRP    80     155.213 175.965 169.596  1.00  0.00           H  
ATOM   1280  HE1 TRP    80     153.919 177.300 167.801  1.00  0.00           H  
ATOM   1281  HE3 TRP    80     157.812 174.521 165.192  1.00  0.00           H  
ATOM   1282  HZ2 TRP    80     153.915 177.696 165.088  1.00  0.00           H  
ATOM   1283  HZ3 TRP    80     156.919 175.501 163.104  1.00  0.00           H  
ATOM   1284  HH2 TRP    80     155.100 177.048 162.991  1.00  0.00           H  
ATOM   1285  N   VAL    81     159.121 171.678 167.493  1.00  0.00           N  
ATOM   1286  CA  VAL    81     160.409 171.013 167.461  1.00  0.00           C  
ATOM   1287  C   VAL    81     161.201 171.618 166.269  1.00  0.00           C  
ATOM   1288  O   VAL    81     160.694 172.168 165.293  1.00  0.00           O  
ATOM   1289  CB  VAL    81     160.136 169.521 167.348  1.00  0.00           C  
ATOM   1290  CG1 VAL    81     161.377 168.655 167.108  1.00  0.00           C  
ATOM   1291  CG2 VAL    81     159.555 169.045 168.723  1.00  0.00           C  
ATOM   1292  H   VAL    81     158.629 171.710 166.612  1.00  0.00           H  
ATOM   1293  HA  VAL    81     160.983 171.283 168.347  1.00  0.00           H  
ATOM   1294  HB  VAL    81     159.377 169.333 166.588  1.00  0.00           H  
ATOM   1295 HG11 VAL    81     161.991 168.619 168.007  1.00  0.00           H  
ATOM   1296 HG12 VAL    81     161.059 167.639 166.874  1.00  0.00           H  
ATOM   1297 HG13 VAL    81     161.864 169.010 166.199  1.00  0.00           H  
ATOM   1298 HG21 VAL    81     159.666 167.964 168.812  1.00  0.00           H  
ATOM   1299 HG22 VAL    81     160.094 169.497 169.556  1.00  0.00           H  
ATOM   1300 HG23 VAL    81     158.489 169.278 168.724  1.00  0.00           H  
ATOM   1301  N   GLN    82     162.482 171.640 166.517  1.00  0.00           N  
ATOM   1302  CA  GLN    82     163.458 172.048 165.434  1.00  0.00           C  
ATOM   1303  C   GLN    82     164.325 170.811 165.141  1.00  0.00           C  
ATOM   1304  O   GLN    82     164.667 170.002 166.049  1.00  0.00           O  
ATOM   1305  CB  GLN    82     164.403 173.215 165.893  1.00  0.00           C  
ATOM   1306  CG  GLN    82     165.159 173.090 167.140  1.00  0.00           C  
ATOM   1307  CD  GLN    82     166.398 174.129 167.127  1.00  0.00           C  
ATOM   1308  NE2 GLN    82     166.310 175.085 168.019  1.00  0.00           N  
ATOM   1309  OE1 GLN    82     167.368 173.980 166.369  1.00  0.00           O  
ATOM   1310  H   GLN    82     162.991 171.415 167.359  1.00  0.00           H  
ATOM   1311  HA  GLN    82     162.979 172.400 164.520  1.00  0.00           H  
ATOM   1312  HB2 GLN    82     165.069 173.484 165.073  1.00  0.00           H  
ATOM   1313  HB3 GLN    82     163.747 174.078 166.009  1.00  0.00           H  
ATOM   1314  HG2 GLN    82     164.541 173.275 168.018  1.00  0.00           H  
ATOM   1315  HG3 GLN    82     165.632 172.116 167.260  1.00  0.00           H  
ATOM   1316 HE21 GLN    82     167.055 175.764 168.065  1.00  0.00           H  
ATOM   1317 HE22 GLN    82     165.520 175.053 168.648  1.00  0.00           H  
ATOM   1318  N   SER    83     164.671 170.665 163.866  1.00  0.00           N  
ATOM   1319  CA  SER    83     165.059 169.372 163.267  1.00  0.00           C  
ATOM   1320  C   SER    83     166.068 169.443 162.143  1.00  0.00           C  
ATOM   1321  O   SER    83     165.928 170.288 161.263  1.00  0.00           O  
ATOM   1322  CB  SER    83     163.748 168.692 162.737  1.00  0.00           C  
ATOM   1323  OG  SER    83     163.952 167.437 162.222  1.00  0.00           O  
ATOM   1324  H   SER    83     164.212 171.258 163.190  1.00  0.00           H  
ATOM   1325  HA  SER    83     165.417 168.732 164.074  1.00  0.00           H  
ATOM   1326  HB2 SER    83     162.921 168.614 163.443  1.00  0.00           H  
ATOM   1327  HB3 SER    83     163.491 169.276 161.854  1.00  0.00           H  
ATOM   1328  HG  SER    83     163.947 166.913 163.025  1.00  0.00           H  
ATOM   1329  N   ASN    84     167.143 168.632 162.149  1.00  0.00           N  
ATOM   1330  CA  ASN    84     167.872 168.523 160.929  1.00  0.00           C  
ATOM   1331  C   ASN    84     168.159 167.053 160.492  1.00  0.00           C  
ATOM   1332  O   ASN    84     168.791 166.296 161.245  1.00  0.00           O  
ATOM   1333  CB  ASN    84     169.171 169.272 161.177  1.00  0.00           C  
ATOM   1334  CG  ASN    84     170.091 169.185 159.958  1.00  0.00           C  
ATOM   1335  ND2 ASN    84     171.106 168.403 160.125  1.00  0.00           N  
ATOM   1336  OD1 ASN    84     170.016 169.833 158.949  1.00  0.00           O  
ATOM   1337  H   ASN    84     167.203 167.879 162.820  1.00  0.00           H  
ATOM   1338  HA  ASN    84     167.317 169.013 160.128  1.00  0.00           H  
ATOM   1339  HB2 ASN    84     168.982 170.337 161.313  1.00  0.00           H  
ATOM   1340  HB3 ASN    84     169.624 168.837 162.067  1.00  0.00           H  
ATOM   1341 HD21 ASN    84     171.908 168.501 159.518  1.00  0.00           H  
ATOM   1342 HD22 ASN    84     171.254 167.827 160.941  1.00  0.00           H  
ATOM   1343  N   ALA    85     167.803 166.742 159.190  1.00  0.00           N  
ATOM   1344  CA  ALA    85     168.129 165.453 158.579  1.00  0.00           C  
ATOM   1345  C   ALA    85     169.443 165.588 157.795  1.00  0.00           C  
ATOM   1346  O   ALA    85     169.616 166.268 156.748  1.00  0.00           O  
ATOM   1347  CB  ALA    85     166.926 165.208 157.577  1.00  0.00           C  
ATOM   1348  H   ALA    85     167.203 167.403 158.716  1.00  0.00           H  
ATOM   1349  HA  ALA    85     168.195 164.747 159.406  1.00  0.00           H  
ATOM   1350  HB1 ALA    85     165.986 165.304 158.121  1.00  0.00           H  
ATOM   1351  HB2 ALA    85     166.948 165.978 156.807  1.00  0.00           H  
ATOM   1352  HB3 ALA    85     166.981 164.189 157.193  1.00  0.00           H  
ATOM   1353  N   ARG    86     170.449 164.896 158.279  1.00  0.00           N  
ATOM   1354  CA  ARG    86     171.797 164.773 157.725  1.00  0.00           C  
ATOM   1355  C   ARG    86     171.996 163.342 157.164  1.00  0.00           C  
ATOM   1356  O   ARG    86     171.931 162.414 157.946  1.00  0.00           O  
ATOM   1357  CB  ARG    86     172.735 165.078 158.916  1.00  0.00           C  
ATOM   1358  CG  ARG    86     174.212 165.115 158.598  1.00  0.00           C  
ATOM   1359  CD  ARG    86     175.046 165.605 159.802  1.00  0.00           C  
ATOM   1360  NE  ARG    86     176.474 165.716 159.496  1.00  0.00           N  
ATOM   1361  CZ  ARG    86     177.058 166.873 159.201  1.00  0.00           C  
ATOM   1362  NH1 ARG    86     176.398 168.020 159.193  1.00  0.00           N1+
ATOM   1363  NH2 ARG    86     178.383 166.964 158.998  1.00  0.00           N  
ATOM   1364  H   ARG    86     170.288 164.152 158.943  1.00  0.00           H  
ATOM   1365  HA  ARG    86     172.052 165.529 156.982  1.00  0.00           H  
ATOM   1366  HB2 ARG    86     172.463 166.084 159.236  1.00  0.00           H  
ATOM   1367  HB3 ARG    86     172.490 164.465 159.784  1.00  0.00           H  
ATOM   1368  HG2 ARG    86     174.519 164.090 158.383  1.00  0.00           H  
ATOM   1369  HG3 ARG    86     174.267 165.767 157.726  1.00  0.00           H  
ATOM   1370  HD2 ARG    86     174.604 166.528 160.176  1.00  0.00           H  
ATOM   1371  HD3 ARG    86     174.977 164.849 160.585  1.00  0.00           H  
ATOM   1372  HE  ARG    86     177.142 164.958 159.502  1.00  0.00           H  
ATOM   1373 HH11 ARG    86     175.419 168.047 159.443  1.00  0.00           H  
ATOM   1374 HH12 ARG    86     177.005 168.777 158.911  1.00  0.00           H  
ATOM   1375 HH21 ARG    86     179.014 166.193 159.164  1.00  0.00           H  
ATOM   1376 HH22 ARG    86     178.836 167.865 158.970  1.00  0.00           H  
ATOM   1377  N   LEU    87     172.163 163.244 155.844  1.00  0.00           N  
ATOM   1378  CA  LEU    87     172.543 162.022 155.138  1.00  0.00           C  
ATOM   1379  C   LEU    87     173.898 161.553 155.754  1.00  0.00           C  
ATOM   1380  O   LEU    87     174.731 162.396 156.195  1.00  0.00           O  
ATOM   1381  CB  LEU    87     172.816 162.298 153.643  1.00  0.00           C  
ATOM   1382  CG  LEU    87     171.539 162.825 152.974  1.00  0.00           C  
ATOM   1383  CD1 LEU    87     171.761 163.049 151.491  1.00  0.00           C  
ATOM   1384  CD2 LEU    87     170.396 161.795 152.979  1.00  0.00           C  
ATOM   1385  H   LEU    87     172.178 164.093 155.297  1.00  0.00           H  
ATOM   1386  HA  LEU    87     171.850 161.199 155.317  1.00  0.00           H  
ATOM   1387  HB2 LEU    87     173.553 163.100 153.665  1.00  0.00           H  
ATOM   1388  HB3 LEU    87     173.126 161.384 153.137  1.00  0.00           H  
ATOM   1389  HG  LEU    87     171.185 163.750 153.430  1.00  0.00           H  
ATOM   1390 HD11 LEU    87     171.343 164.033 151.277  1.00  0.00           H  
ATOM   1391 HD12 LEU    87     172.836 163.169 151.354  1.00  0.00           H  
ATOM   1392 HD13 LEU    87     171.506 162.153 150.924  1.00  0.00           H  
ATOM   1393 HD21 LEU    87     169.845 161.800 153.920  1.00  0.00           H  
ATOM   1394 HD22 LEU    87     169.619 162.116 152.287  1.00  0.00           H  
ATOM   1395 HD23 LEU    87     170.791 160.824 152.682  1.00  0.00           H  
ATOM   1396  N   LEU    88     174.207 160.233 155.599  1.00  0.00           N  
ATOM   1397  CA  LEU    88     175.447 159.521 155.930  1.00  0.00           C  
ATOM   1398  C   LEU    88     175.589 158.554 154.782  1.00  0.00           C  
ATOM   1399  O   LEU    88     174.600 157.962 154.255  1.00  0.00           O  
ATOM   1400  CB  LEU    88     175.268 158.918 157.355  1.00  0.00           C  
ATOM   1401  CG  LEU    88     176.354 157.895 157.689  1.00  0.00           C  
ATOM   1402  CD1 LEU    88     177.778 158.347 157.505  1.00  0.00           C  
ATOM   1403  CD2 LEU    88     176.173 157.206 159.079  1.00  0.00           C  
ATOM   1404  H   LEU    88     173.515 159.643 155.158  1.00  0.00           H  
ATOM   1405  HA  LEU    88     176.222 160.288 155.947  1.00  0.00           H  
ATOM   1406  HB2 LEU    88     175.348 159.802 157.989  1.00  0.00           H  
ATOM   1407  HB3 LEU    88     174.270 158.480 157.373  1.00  0.00           H  
ATOM   1408  HG  LEU    88     176.176 157.122 156.941  1.00  0.00           H  
ATOM   1409 HD11 LEU    88     177.792 158.569 156.439  1.00  0.00           H  
ATOM   1410 HD12 LEU    88     178.007 159.280 158.020  1.00  0.00           H  
ATOM   1411 HD13 LEU    88     178.480 157.545 157.733  1.00  0.00           H  
ATOM   1412 HD21 LEU    88     175.229 156.663 159.109  1.00  0.00           H  
ATOM   1413 HD22 LEU    88     177.038 156.561 159.229  1.00  0.00           H  
ATOM   1414 HD23 LEU    88     176.121 157.908 159.910  1.00  0.00           H  
ATOM   1415  N   TYR    89     176.804 158.541 154.176  1.00  0.00           N  
ATOM   1416  CA  TYR    89     177.115 157.979 152.888  1.00  0.00           C  
ATOM   1417  C   TYR    89     177.875 156.659 153.062  1.00  0.00           C  
ATOM   1418  O   TYR    89     178.516 156.457 154.076  1.00  0.00           O  
ATOM   1419  CB  TYR    89     177.926 158.980 152.054  1.00  0.00           C  
ATOM   1420  CG  TYR    89     177.240 160.075 151.306  1.00  0.00           C  
ATOM   1421  CD1 TYR    89     177.325 160.171 149.903  1.00  0.00           C  
ATOM   1422  CD2 TYR    89     176.544 161.105 152.015  1.00  0.00           C  
ATOM   1423  CE1 TYR    89     176.604 161.184 149.171  1.00  0.00           C  
ATOM   1424  CE2 TYR    89     175.906 162.139 151.303  1.00  0.00           C  
ATOM   1425  CZ  TYR    89     175.845 162.120 149.868  1.00  0.00           C  
ATOM   1426  OH  TYR    89     175.047 162.918 149.137  1.00  0.00           O  
ATOM   1427  H   TYR    89     177.475 159.145 154.628  1.00  0.00           H  
ATOM   1428  HA  TYR    89     176.197 157.818 152.324  1.00  0.00           H  
ATOM   1429  HB2 TYR    89     178.784 159.378 152.594  1.00  0.00           H  
ATOM   1430  HB3 TYR    89     178.352 158.405 151.231  1.00  0.00           H  
ATOM   1431  HD1 TYR    89     177.989 159.506 149.372  1.00  0.00           H  
ATOM   1432  HD2 TYR    89     176.563 161.249 153.086  1.00  0.00           H  
ATOM   1433  HE1 TYR    89     176.487 161.051 148.105  1.00  0.00           H  
ATOM   1434  HE2 TYR    89     175.530 162.961 151.891  1.00  0.00           H  
ATOM   1435  HH  TYR    89     175.207 162.789 148.199  1.00  0.00           H  
ATOM   1436  N   LYS    90     177.862 155.799 152.045  1.00  0.00           N  
ATOM   1437  CA  LYS    90     178.634 154.550 151.984  1.00  0.00           C  
ATOM   1438  C   LYS    90     179.068 154.296 150.576  1.00  0.00           C  
ATOM   1439  O   LYS    90     178.253 154.102 149.663  1.00  0.00           O  
ATOM   1440  CB  LYS    90     177.833 153.395 152.588  1.00  0.00           C  
ATOM   1441  CG  LYS    90     178.460 151.963 152.451  1.00  0.00           C  
ATOM   1442  CD  LYS    90     179.843 151.795 153.055  1.00  0.00           C  
ATOM   1443  CE  LYS    90     180.200 150.326 153.309  1.00  0.00           C  
ATOM   1444  NZ  LYS    90     180.137 149.410 152.102  1.00  0.00           N1+
ATOM   1445  H   LYS    90     177.548 156.151 151.152  1.00  0.00           H  
ATOM   1446  HA  LYS    90     179.469 154.664 152.674  1.00  0.00           H  
ATOM   1447  HB2 LYS    90     177.877 153.544 153.667  1.00  0.00           H  
ATOM   1448  HB3 LYS    90     176.774 153.454 152.344  1.00  0.00           H  
ATOM   1449  HG2 LYS    90     177.766 151.229 152.862  1.00  0.00           H  
ATOM   1450  HG3 LYS    90     178.568 151.624 151.422  1.00  0.00           H  
ATOM   1451  HD2 LYS    90     180.676 152.226 152.501  1.00  0.00           H  
ATOM   1452  HD3 LYS    90     179.800 152.235 154.052  1.00  0.00           H  
ATOM   1453  HE2 LYS    90     181.252 150.188 153.561  1.00  0.00           H  
ATOM   1454  HE3 LYS    90     179.531 149.983 154.100  1.00  0.00           H  
ATOM   1455  HZ1 LYS    90     180.411 148.465 152.327  1.00  0.00           H  
ATOM   1456  HZ2 LYS    90     179.205 149.305 151.726  1.00  0.00           H  
ATOM   1457  HZ3 LYS    90     180.693 149.701 151.311  1.00  0.00           H  
ATOM   1458  N   ASN    91     180.419 154.239 150.317  1.00  0.00           N  
ATOM   1459  CA  ASN    91     180.841 154.088 148.948  1.00  0.00           C  
ATOM   1460  C   ASN    91     180.298 155.237 148.052  1.00  0.00           C  
ATOM   1461  O   ASN    91     180.045 155.023 146.879  1.00  0.00           O  
ATOM   1462  CB  ASN    91     180.644 152.711 148.454  1.00  0.00           C  
ATOM   1463  CG  ASN    91     181.333 151.625 149.170  1.00  0.00           C  
ATOM   1464  ND2 ASN    91     182.607 151.452 149.002  1.00  0.00           N  
ATOM   1465  OD1 ASN    91     180.792 150.820 149.920  1.00  0.00           O  
ATOM   1466  H   ASN    91     181.036 154.291 151.115  1.00  0.00           H  
ATOM   1467  HA  ASN    91     181.915 154.275 148.971  1.00  0.00           H  
ATOM   1468  HB2 ASN    91     179.592 152.432 148.527  1.00  0.00           H  
ATOM   1469  HB3 ASN    91     180.933 152.558 147.414  1.00  0.00           H  
ATOM   1470 HD21 ASN    91     183.105 150.728 149.497  1.00  0.00           H  
ATOM   1471 HD22 ASN    91     183.008 152.190 148.442  1.00  0.00           H  
ATOM   1472  N   GLY    92     180.119 156.481 148.544  1.00  0.00           N  
ATOM   1473  CA  GLY    92     179.844 157.644 147.680  1.00  0.00           C  
ATOM   1474  C   GLY    92     178.389 157.840 147.255  1.00  0.00           C  
ATOM   1475  O   GLY    92     178.090 158.541 146.280  1.00  0.00           O  
ATOM   1476  H   GLY    92     180.425 156.591 149.500  1.00  0.00           H  
ATOM   1477  HA2 GLY    92     180.182 158.546 148.188  1.00  0.00           H  
ATOM   1478  HA3 GLY    92     180.494 157.629 146.806  1.00  0.00           H  
ATOM   1479  N   ARG    93     177.359 157.145 147.863  1.00  0.00           N  
ATOM   1480  CA  ARG    93     175.963 157.428 147.671  1.00  0.00           C  
ATOM   1481  C   ARG    93     175.330 157.636 149.052  1.00  0.00           C  
ATOM   1482  O   ARG    93     175.881 157.018 149.999  1.00  0.00           O  
ATOM   1483  CB  ARG    93     175.353 156.318 146.831  1.00  0.00           C  
ATOM   1484  CG  ARG    93     175.950 156.204 145.410  1.00  0.00           C  
ATOM   1485  CD  ARG    93     175.115 155.241 144.569  1.00  0.00           C  
ATOM   1486  NE  ARG    93     175.764 155.181 143.179  1.00  0.00           N  
ATOM   1487  CZ  ARG    93     175.748 154.090 142.453  1.00  0.00           C  
ATOM   1488  NH1 ARG    93     175.183 152.960 142.726  1.00  0.00           N1+
ATOM   1489  NH2 ARG    93     176.024 154.286 141.179  1.00  0.00           N  
ATOM   1490  H   ARG    93     177.493 156.464 148.596  1.00  0.00           H  
ATOM   1491  HA  ARG    93     175.861 158.326 147.059  1.00  0.00           H  
ATOM   1492  HB2 ARG    93     175.571 155.388 147.356  1.00  0.00           H  
ATOM   1493  HB3 ARG    93     174.281 156.510 146.801  1.00  0.00           H  
ATOM   1494  HG2 ARG    93     175.837 157.192 144.963  1.00  0.00           H  
ATOM   1495  HG3 ARG    93     176.971 155.842 145.298  1.00  0.00           H  
ATOM   1496  HD2 ARG    93     175.166 154.249 145.020  1.00  0.00           H  
ATOM   1497  HD3 ARG    93     174.048 155.463 144.608  1.00  0.00           H  
ATOM   1498  HE  ARG    93     175.746 156.042 142.651  1.00  0.00           H  
ATOM   1499 HH11 ARG    93     174.792 152.688 143.616  1.00  0.00           H  
ATOM   1500 HH12 ARG    93     175.218 152.296 141.968  1.00  0.00           H  
ATOM   1501 HH21 ARG    93     176.049 155.241 140.850  1.00  0.00           H  
ATOM   1502 HH22 ARG    93     175.714 153.552 140.557  1.00  0.00           H  
ATOM   1503  N   PRO    94     174.290 158.475 149.243  1.00  0.00           N  
ATOM   1504  CA  PRO    94     173.649 158.471 150.525  1.00  0.00           C  
ATOM   1505  C   PRO    94     173.007 157.017 150.714  1.00  0.00           C  
ATOM   1506  O   PRO    94     172.283 156.506 149.820  1.00  0.00           O  
ATOM   1507  CB  PRO    94     172.598 159.557 150.352  1.00  0.00           C  
ATOM   1508  CG  PRO    94     172.546 160.137 148.968  1.00  0.00           C  
ATOM   1509  CD  PRO    94     173.557 159.277 148.262  1.00  0.00           C  
ATOM   1510  HA  PRO    94     174.239 158.599 151.432  1.00  0.00           H  
ATOM   1511  HB2 PRO    94     171.603 159.160 150.555  1.00  0.00           H  
ATOM   1512  HB3 PRO    94     172.673 160.384 151.059  1.00  0.00           H  
ATOM   1513  HG2 PRO    94     171.536 159.997 148.583  1.00  0.00           H  
ATOM   1514  HG3 PRO    94     172.843 161.185 148.931  1.00  0.00           H  
ATOM   1515  HD2 PRO    94     173.116 158.558 147.572  1.00  0.00           H  
ATOM   1516  HD3 PRO    94     174.297 159.916 147.779  1.00  0.00           H  
ATOM   1517  N   ASP    95     173.180 156.432 151.897  1.00  0.00           N  
ATOM   1518  CA  ASP    95     172.761 155.075 152.315  1.00  0.00           C  
ATOM   1519  C   ASP    95     172.124 155.006 153.715  1.00  0.00           C  
ATOM   1520  O   ASP    95     171.575 153.926 154.022  1.00  0.00           O  
ATOM   1521  CB  ASP    95     173.980 154.146 152.177  1.00  0.00           C  
ATOM   1522  CG  ASP    95     173.430 152.794 151.614  1.00  0.00           C  
ATOM   1523  OD1 ASP    95     173.491 151.787 152.376  1.00  0.00           O  
ATOM   1524  OD2 ASP    95     173.022 152.688 150.447  1.00  0.00           O1-
ATOM   1525  H   ASP    95     173.575 156.956 152.665  1.00  0.00           H  
ATOM   1526  HA  ASP    95     171.964 154.881 151.598  1.00  0.00           H  
ATOM   1527  HB2 ASP    95     174.795 154.388 151.496  1.00  0.00           H  
ATOM   1528  HB3 ASP    95     174.412 153.896 153.146  1.00  0.00           H  
ATOM   1529  N   TYR    96     172.272 156.041 154.555  1.00  0.00           N  
ATOM   1530  CA  TYR    96     171.773 156.315 155.955  1.00  0.00           C  
ATOM   1531  C   TYR    96     171.459 157.775 156.203  1.00  0.00           C  
ATOM   1532  O   TYR    96     172.019 158.499 155.414  1.00  0.00           O  
ATOM   1533  CB  TYR    96     172.723 155.739 157.064  1.00  0.00           C  
ATOM   1534  CG  TYR    96     171.947 155.689 158.369  1.00  0.00           C  
ATOM   1535  CD1 TYR    96     171.134 154.538 158.538  1.00  0.00           C  
ATOM   1536  CD2 TYR    96     172.150 156.681 159.406  1.00  0.00           C  
ATOM   1537  CE1 TYR    96     170.536 154.365 159.765  1.00  0.00           C  
ATOM   1538  CE2 TYR    96     171.529 156.388 160.608  1.00  0.00           C  
ATOM   1539  CZ  TYR    96     170.687 155.275 160.813  1.00  0.00           C  
ATOM   1540  OH  TYR    96     170.222 155.005 162.085  1.00  0.00           O  
ATOM   1541  H   TYR    96     172.882 156.792 154.264  1.00  0.00           H  
ATOM   1542  HA  TYR    96     170.773 155.910 156.107  1.00  0.00           H  
ATOM   1543  HB2 TYR    96     172.949 154.715 156.761  1.00  0.00           H  
ATOM   1544  HB3 TYR    96     173.669 156.270 157.163  1.00  0.00           H  
ATOM   1545  HD1 TYR    96     171.023 153.782 157.775  1.00  0.00           H  
ATOM   1546  HD2 TYR    96     172.581 157.646 159.181  1.00  0.00           H  
ATOM   1547  HE1 TYR    96     169.871 153.524 159.894  1.00  0.00           H  
ATOM   1548  HE2 TYR    96     171.587 157.089 161.429  1.00  0.00           H  
ATOM   1549  HH  TYR    96     170.586 155.559 162.779  1.00  0.00           H  
ATOM   1550  N   ILE    97     170.737 158.143 157.228  1.00  0.00           N  
ATOM   1551  CA  ILE    97     170.407 159.517 157.557  1.00  0.00           C  
ATOM   1552  C   ILE    97     170.303 159.730 159.112  1.00  0.00           C  
ATOM   1553  O   ILE    97     169.477 159.130 159.817  1.00  0.00           O  
ATOM   1554  CB  ILE    97     168.921 159.907 157.053  1.00  0.00           C  
ATOM   1555  CG1 ILE    97     168.694 159.439 155.628  1.00  0.00           C  
ATOM   1556  CG2 ILE    97     168.763 161.471 157.122  1.00  0.00           C  
ATOM   1557  CD1 ILE    97     167.344 159.838 155.014  1.00  0.00           C  
ATOM   1558  H   ILE    97     170.306 157.390 157.746  1.00  0.00           H  
ATOM   1559  HA  ILE    97     171.107 160.186 157.056  1.00  0.00           H  
ATOM   1560  HB  ILE    97     168.086 159.498 157.623  1.00  0.00           H  
ATOM   1561 HG12 ILE    97     169.493 159.846 155.008  1.00  0.00           H  
ATOM   1562 HG13 ILE    97     168.695 158.348 155.627  1.00  0.00           H  
ATOM   1563 HG21 ILE    97     167.816 161.829 156.715  1.00  0.00           H  
ATOM   1564 HG22 ILE    97     168.730 161.892 158.128  1.00  0.00           H  
ATOM   1565 HG23 ILE    97     169.536 161.949 156.521  1.00  0.00           H  
ATOM   1566 HD11 ILE    97     166.538 159.543 155.688  1.00  0.00           H  
ATOM   1567 HD12 ILE    97     167.321 160.909 154.815  1.00  0.00           H  
ATOM   1568 HD13 ILE    97     167.200 159.297 154.078  1.00  0.00           H  
ATOM   1569  N   ILE    98     171.147 160.584 159.788  1.00  0.00           N  
ATOM   1570  CA  ILE    98     171.057 160.958 161.201  1.00  0.00           C  
ATOM   1571  C   ILE    98     169.931 162.119 161.253  1.00  0.00           C  
ATOM   1572  O   ILE    98     170.128 163.164 160.678  1.00  0.00           O  
ATOM   1573  CB  ILE    98     172.324 161.516 161.847  1.00  0.00           C  
ATOM   1574  CG1 ILE    98     173.691 160.942 161.390  1.00  0.00           C  
ATOM   1575  CG2 ILE    98     172.131 161.414 163.368  1.00  0.00           C  
ATOM   1576  CD1 ILE    98     173.754 159.473 161.705  1.00  0.00           C  
ATOM   1577  H   ILE    98     171.826 161.133 159.279  1.00  0.00           H  
ATOM   1578  HA  ILE    98     170.777 160.090 161.799  1.00  0.00           H  
ATOM   1579  HB  ILE    98     172.338 162.580 161.605  1.00  0.00           H  
ATOM   1580 HG12 ILE    98     173.841 161.103 160.322  1.00  0.00           H  
ATOM   1581 HG13 ILE    98     174.538 161.479 161.815  1.00  0.00           H  
ATOM   1582 HG21 ILE    98     171.832 160.391 163.594  1.00  0.00           H  
ATOM   1583 HG22 ILE    98     173.082 161.665 163.839  1.00  0.00           H  
ATOM   1584 HG23 ILE    98     171.424 162.114 163.811  1.00  0.00           H  
ATOM   1585 HD11 ILE    98     172.994 158.916 161.158  1.00  0.00           H  
ATOM   1586 HD12 ILE    98     174.760 159.098 161.517  1.00  0.00           H  
ATOM   1587 HD13 ILE    98     173.476 159.258 162.736  1.00  0.00           H  
ATOM   1588  N   VAL    99     168.739 161.910 161.860  1.00  0.00           N  
ATOM   1589  CA  VAL    99     167.652 162.947 161.963  1.00  0.00           C  
ATOM   1590  C   VAL    99     167.469 163.411 163.395  1.00  0.00           C  
ATOM   1591  O   VAL    99     166.793 162.736 164.161  1.00  0.00           O  
ATOM   1592  CB  VAL    99     166.347 162.467 161.306  1.00  0.00           C  
ATOM   1593  CG1 VAL    99     165.337 163.612 161.145  1.00  0.00           C  
ATOM   1594  CG2 VAL    99     166.494 161.913 159.873  1.00  0.00           C  
ATOM   1595  H   VAL    99     168.557 161.074 162.398  1.00  0.00           H  
ATOM   1596  HA  VAL    99     167.858 163.841 161.375  1.00  0.00           H  
ATOM   1597  HB  VAL    99     165.862 161.690 161.896  1.00  0.00           H  
ATOM   1598 HG11 VAL    99     164.426 163.254 160.663  1.00  0.00           H  
ATOM   1599 HG12 VAL    99     165.155 164.017 162.140  1.00  0.00           H  
ATOM   1600 HG13 VAL    99     165.803 164.464 160.649  1.00  0.00           H  
ATOM   1601 HG21 VAL    99     167.095 162.579 159.254  1.00  0.00           H  
ATOM   1602 HG22 VAL    99     166.919 160.909 159.897  1.00  0.00           H  
ATOM   1603 HG23 VAL    99     165.529 161.829 159.374  1.00  0.00           H  
ATOM   1604  N   THR   100     168.144 164.526 163.764  1.00  0.00           N  
ATOM   1605  CA  THR   100     168.108 165.105 165.107  1.00  0.00           C  
ATOM   1606  C   THR   100     166.820 165.912 165.243  1.00  0.00           C  
ATOM   1607  O   THR   100     166.414 166.531 164.267  1.00  0.00           O  
ATOM   1608  CB  THR   100     169.437 165.861 165.326  1.00  0.00           C  
ATOM   1609  CG2 THR   100     169.412 166.491 166.687  1.00  0.00           C  
ATOM   1610  OG1 THR   100     170.497 165.009 165.395  1.00  0.00           O  
ATOM   1611  H   THR   100     168.517 165.075 163.004  1.00  0.00           H  
ATOM   1612  HA  THR   100     168.041 164.216 165.733  1.00  0.00           H  
ATOM   1613  HB  THR   100     169.680 166.625 164.587  1.00  0.00           H  
ATOM   1614  HG1 THR   100     170.676 164.874 164.462  1.00  0.00           H  
ATOM   1615 HG21 THR   100     170.290 167.118 166.846  1.00  0.00           H  
ATOM   1616 HG22 THR   100     168.549 167.152 166.781  1.00  0.00           H  
ATOM   1617 HG23 THR   100     169.393 165.685 167.420  1.00  0.00           H  
ATOM   1618  N   GLN   101     166.157 165.737 166.405  1.00  0.00           N  
ATOM   1619  CA  GLN   101     165.029 166.567 166.941  1.00  0.00           C  
ATOM   1620  C   GLN   101     165.374 167.285 168.364  1.00  0.00           C  
ATOM   1621  O   GLN   101     165.843 166.603 169.284  1.00  0.00           O  
ATOM   1622  CB  GLN   101     163.778 165.703 167.174  1.00  0.00           C  
ATOM   1623  CG  GLN   101     163.702 164.547 166.208  1.00  0.00           C  
ATOM   1624  CD  GLN   101     163.471 164.987 164.705  1.00  0.00           C  
ATOM   1625  NE2 GLN   101     163.363 164.047 163.779  1.00  0.00           N  
ATOM   1626  OE1 GLN   101     163.263 166.155 164.473  1.00  0.00           O  
ATOM   1627  H   GLN   101     166.568 165.088 167.059  1.00  0.00           H  
ATOM   1628  HA  GLN   101     164.839 167.405 166.269  1.00  0.00           H  
ATOM   1629  HB2 GLN   101     163.877 165.257 168.164  1.00  0.00           H  
ATOM   1630  HB3 GLN   101     162.836 166.247 167.243  1.00  0.00           H  
ATOM   1631  HG2 GLN   101     164.526 163.836 166.269  1.00  0.00           H  
ATOM   1632  HG3 GLN   101     162.893 163.890 166.531  1.00  0.00           H  
ATOM   1633 HE21 GLN   101     163.020 164.265 162.854  1.00  0.00           H  
ATOM   1634 HE22 GLN   101     163.872 163.178 163.867  1.00  0.00           H  
ATOM   1635  N   ARG   102     164.993 168.588 168.544  1.00  0.00           N  
ATOM   1636  CA  ARG   102     165.177 169.435 169.799  1.00  0.00           C  
ATOM   1637  C   ARG   102     164.056 170.541 170.070  1.00  0.00           C  
ATOM   1638  O   ARG   102     163.585 171.131 169.087  1.00  0.00           O  
ATOM   1639  CB  ARG   102     166.583 170.110 169.633  1.00  0.00           C  
ATOM   1640  CG  ARG   102     167.747 169.099 169.772  1.00  0.00           C  
ATOM   1641  CD  ARG   102     169.062 169.825 170.175  1.00  0.00           C  
ATOM   1642  NE  ARG   102     169.255 169.872 171.640  1.00  0.00           N  
ATOM   1643  CZ  ARG   102     170.302 169.810 172.380  1.00  0.00           C  
ATOM   1644  NH1 ARG   102     171.498 169.640 171.941  1.00  0.00           N1+
ATOM   1645  NH2 ARG   102     169.990 169.688 173.640  1.00  0.00           N  
ATOM   1646  H   ARG   102     164.640 168.955 167.671  1.00  0.00           H  
ATOM   1647  HA  ARG   102     165.274 168.715 170.611  1.00  0.00           H  
ATOM   1648  HB2 ARG   102     166.620 170.575 168.649  1.00  0.00           H  
ATOM   1649  HB3 ARG   102     166.500 170.785 170.486  1.00  0.00           H  
ATOM   1650  HG2 ARG   102     167.519 168.328 170.508  1.00  0.00           H  
ATOM   1651  HG3 ARG   102     167.819 168.745 168.743  1.00  0.00           H  
ATOM   1652  HD2 ARG   102     169.859 169.268 169.685  1.00  0.00           H  
ATOM   1653  HD3 ARG   102     169.046 170.820 169.730  1.00  0.00           H  
ATOM   1654  HE  ARG   102     168.400 169.832 172.176  1.00  0.00           H  
ATOM   1655 HH11 ARG   102     171.752 169.750 170.971  1.00  0.00           H  
ATOM   1656 HH12 ARG   102     172.206 169.459 172.639  1.00  0.00           H  
ATOM   1657 HH21 ARG   102     169.036 169.860 173.921  1.00  0.00           H  
ATOM   1658 HH22 ARG   102     170.794 169.747 174.250  1.00  0.00           H  
ATOM   1659  N   PRO   103     163.713 170.922 171.319  1.00  0.00           N  
ATOM   1660  CA  PRO   103     162.661 171.881 171.587  1.00  0.00           C  
ATOM   1661  C   PRO   103     163.043 173.305 171.176  1.00  0.00           C  
ATOM   1662  O   PRO   103     164.169 173.606 170.711  1.00  0.00           O  
ATOM   1663  CB  PRO   103     162.457 171.826 173.117  1.00  0.00           C  
ATOM   1664  CG  PRO   103     163.839 171.512 173.620  1.00  0.00           C  
ATOM   1665  CD  PRO   103     164.350 170.558 172.544  1.00  0.00           C  
ATOM   1666  HA  PRO   103     161.733 171.582 171.100  1.00  0.00           H  
ATOM   1667  HB2 PRO   103     162.053 172.720 173.592  1.00  0.00           H  
ATOM   1668  HB3 PRO   103     161.801 171.026 173.461  1.00  0.00           H  
ATOM   1669  HG2 PRO   103     164.502 172.375 173.550  1.00  0.00           H  
ATOM   1670  HG3 PRO   103     163.925 171.002 174.580  1.00  0.00           H  
ATOM   1671  HD2 PRO   103     165.436 170.622 172.476  1.00  0.00           H  
ATOM   1672  HD3 PRO   103     164.112 169.513 172.744  1.00  0.00           H  
ATOM   1673  N   LEU   104     161.949 174.093 171.297  1.00  0.00           N  
ATOM   1674  CA  LEU   104     161.845 175.520 170.833  1.00  0.00           C  
ATOM   1675  C   LEU   104     160.557 176.161 171.395  1.00  0.00           C  
ATOM   1676  O   LEU   104     159.436 175.599 171.283  1.00  0.00           O  
ATOM   1677  CB  LEU   104     161.907 175.502 169.292  1.00  0.00           C  
ATOM   1678  CG  LEU   104     162.077 176.901 168.738  1.00  0.00           C  
ATOM   1679  CD1 LEU   104     163.531 177.045 168.384  1.00  0.00           C  
ATOM   1680  CD2 LEU   104     161.139 177.057 167.553  1.00  0.00           C  
ATOM   1681  H   LEU   104     161.107 173.798 171.769  1.00  0.00           H  
ATOM   1682  HA  LEU   104     162.660 176.071 171.305  1.00  0.00           H  
ATOM   1683  HB2 LEU   104     162.775 174.903 169.017  1.00  0.00           H  
ATOM   1684  HB3 LEU   104     161.006 174.972 168.983  1.00  0.00           H  
ATOM   1685  HG  LEU   104     161.813 177.660 169.474  1.00  0.00           H  
ATOM   1686 HD11 LEU   104     163.780 178.010 167.943  1.00  0.00           H  
ATOM   1687 HD12 LEU   104     164.076 176.982 169.325  1.00  0.00           H  
ATOM   1688 HD13 LEU   104     163.915 176.307 167.678  1.00  0.00           H  
ATOM   1689 HD21 LEU   104     160.197 176.803 168.038  1.00  0.00           H  
ATOM   1690 HD22 LEU   104     161.151 178.024 167.050  1.00  0.00           H  
ATOM   1691 HD23 LEU   104     161.345 176.333 166.765  1.00  0.00           H  
ATOM   1692  N   THR   105     160.730 177.330 171.947  1.00  0.00           N  
ATOM   1693  CA  THR   105     159.741 178.296 172.374  1.00  0.00           C  
ATOM   1694  C   THR   105     158.791 178.703 171.193  1.00  0.00           C  
ATOM   1695  O   THR   105     159.166 178.964 169.993  1.00  0.00           O  
ATOM   1696  CB  THR   105     160.392 179.648 172.830  1.00  0.00           C  
ATOM   1697  CG2 THR   105     159.454 180.804 173.109  1.00  0.00           C  
ATOM   1698  OG1 THR   105     160.936 179.364 174.093  1.00  0.00           O  
ATOM   1699  H   THR   105     161.709 177.527 172.101  1.00  0.00           H  
ATOM   1700  HA  THR   105     159.152 177.978 173.234  1.00  0.00           H  
ATOM   1701  HB  THR   105     161.135 179.961 172.095  1.00  0.00           H  
ATOM   1702  HG1 THR   105     161.756 178.937 173.837  1.00  0.00           H  
ATOM   1703 HG21 THR   105     158.835 180.761 174.005  1.00  0.00           H  
ATOM   1704 HG22 THR   105     160.098 181.639 173.383  1.00  0.00           H  
ATOM   1705 HG23 THR   105     158.834 181.078 172.255  1.00  0.00           H  
ATOM   1706  N   ASP   106     157.525 178.884 171.543  1.00  0.00           N  
ATOM   1707  CA  ASP   106     156.409 178.994 170.588  1.00  0.00           C  
ATOM   1708  C   ASP   106     156.455 180.221 169.666  1.00  0.00           C  
ATOM   1709  O   ASP   106     156.136 180.219 168.486  1.00  0.00           O  
ATOM   1710  CB  ASP   106     155.031 179.074 171.261  1.00  0.00           C  
ATOM   1711  CG  ASP   106     154.407 177.767 171.708  1.00  0.00           C  
ATOM   1712  OD1 ASP   106     155.263 176.814 171.822  1.00  0.00           O  
ATOM   1713  OD2 ASP   106     153.195 177.623 171.809  1.00  0.00           O1-
ATOM   1714  H   ASP   106     157.324 178.756 172.525  1.00  0.00           H  
ATOM   1715  HA  ASP   106     156.474 178.108 169.953  1.00  0.00           H  
ATOM   1716  HB2 ASP   106     155.056 179.754 172.112  1.00  0.00           H  
ATOM   1717  HB3 ASP   106     154.388 179.464 170.472  1.00  0.00           H  
ATOM   1718  N   GLU   107     156.886 181.282 170.249  1.00  0.00           N  
ATOM   1719  CA  GLU   107     157.107 182.584 169.695  1.00  0.00           C  
ATOM   1720  C   GLU   107     158.056 182.399 168.521  1.00  0.00           C  
ATOM   1721  O   GLU   107     157.948 182.984 167.462  1.00  0.00           O  
ATOM   1722  CB  GLU   107     157.727 183.561 170.666  1.00  0.00           C  
ATOM   1723  CG  GLU   107     156.957 183.690 171.976  1.00  0.00           C  
ATOM   1724  CD  GLU   107     155.695 184.607 171.804  1.00  0.00           C  
ATOM   1725  OE1 GLU   107     155.516 185.661 172.460  1.00  0.00           O  
ATOM   1726  OE2 GLU   107     154.698 184.094 171.223  1.00  0.00           O1-
ATOM   1727  H   GLU   107     156.970 181.155 171.247  1.00  0.00           H  
ATOM   1728  HA  GLU   107     156.100 182.846 169.370  1.00  0.00           H  
ATOM   1729  HB2 GLU   107     158.732 183.278 170.980  1.00  0.00           H  
ATOM   1730  HB3 GLU   107     157.861 184.532 170.188  1.00  0.00           H  
ATOM   1731  HG2 GLU   107     156.813 182.689 172.380  1.00  0.00           H  
ATOM   1732  HG3 GLU   107     157.619 184.226 172.656  1.00  0.00           H  
ATOM   1733  N   GLU   108     159.166 181.654 168.667  1.00  0.00           N  
ATOM   1734  CA  GLU   108     160.229 181.415 167.657  1.00  0.00           C  
ATOM   1735  C   GLU   108     159.773 180.519 166.551  1.00  0.00           C  
ATOM   1736  O   GLU   108     160.164 180.661 165.412  1.00  0.00           O  
ATOM   1737  CB  GLU   108     161.480 180.760 168.419  1.00  0.00           C  
ATOM   1738  CG  GLU   108     162.234 181.677 169.444  1.00  0.00           C  
ATOM   1739  CD  GLU   108     163.775 181.690 169.248  1.00  0.00           C  
ATOM   1740  OE1 GLU   108     164.306 182.019 168.167  1.00  0.00           O  
ATOM   1741  OE2 GLU   108     164.406 181.149 170.165  1.00  0.00           O1-
ATOM   1742  H   GLU   108     159.288 181.233 169.576  1.00  0.00           H  
ATOM   1743  HA  GLU   108     160.571 182.358 167.231  1.00  0.00           H  
ATOM   1744  HB2 GLU   108     161.052 179.915 168.962  1.00  0.00           H  
ATOM   1745  HB3 GLU   108     162.227 180.429 167.699  1.00  0.00           H  
ATOM   1746  HG2 GLU   108     161.943 182.715 169.281  1.00  0.00           H  
ATOM   1747  HG3 GLU   108     161.974 181.605 170.500  1.00  0.00           H  
ATOM   1748  N   GLY   109     158.969 179.477 166.925  1.00  0.00           N  
ATOM   1749  CA  GLY   109     158.138 178.555 166.055  1.00  0.00           C  
ATOM   1750  C   GLY   109     157.331 179.530 165.196  1.00  0.00           C  
ATOM   1751  O   GLY   109     157.383 179.450 163.989  1.00  0.00           O  
ATOM   1752  H   GLY   109     158.751 179.479 167.912  1.00  0.00           H  
ATOM   1753  HA2 GLY   109     158.783 177.929 165.439  1.00  0.00           H  
ATOM   1754  HA3 GLY   109     157.343 178.087 166.636  1.00  0.00           H  
ATOM   1755  N   THR   110     156.639 180.541 165.749  1.00  0.00           N  
ATOM   1756  CA  THR   110     155.702 181.393 164.951  1.00  0.00           C  
ATOM   1757  C   THR   110     156.424 182.360 163.962  1.00  0.00           C  
ATOM   1758  O   THR   110     156.047 182.660 162.840  1.00  0.00           O  
ATOM   1759  CB  THR   110     154.795 182.085 166.012  1.00  0.00           C  
ATOM   1760  CG2 THR   110     153.706 182.813 165.281  1.00  0.00           C  
ATOM   1761  OG1 THR   110     154.117 181.147 166.811  1.00  0.00           O  
ATOM   1762  H   THR   110     156.601 180.514 166.758  1.00  0.00           H  
ATOM   1763  HA  THR   110     155.109 180.672 164.390  1.00  0.00           H  
ATOM   1764  HB  THR   110     155.331 182.798 166.641  1.00  0.00           H  
ATOM   1765  HG1 THR   110     154.729 180.898 167.507  1.00  0.00           H  
ATOM   1766 HG21 THR   110     153.043 183.126 166.089  1.00  0.00           H  
ATOM   1767 HG22 THR   110     154.039 183.763 164.865  1.00  0.00           H  
ATOM   1768 HG23 THR   110     153.240 182.182 164.525  1.00  0.00           H  
ATOM   1769  N   GLU   111     157.545 182.914 164.502  1.00  0.00           N  
ATOM   1770  CA  GLU   111     158.538 183.672 163.686  1.00  0.00           C  
ATOM   1771  C   GLU   111     159.122 182.833 162.553  1.00  0.00           C  
ATOM   1772  O   GLU   111     159.165 183.335 161.416  1.00  0.00           O  
ATOM   1773  CB  GLU   111     159.407 184.418 164.638  1.00  0.00           C  
ATOM   1774  CG  GLU   111     160.654 185.029 163.952  1.00  0.00           C  
ATOM   1775  CD  GLU   111     160.347 186.380 163.237  1.00  0.00           C  
ATOM   1776  OE1 GLU   111     159.188 186.875 163.256  1.00  0.00           O  
ATOM   1777  OE2 GLU   111     161.307 186.916 162.661  1.00  0.00           O1-
ATOM   1778  H   GLU   111     157.812 182.521 165.395  1.00  0.00           H  
ATOM   1779  HA  GLU   111     157.961 184.402 163.116  1.00  0.00           H  
ATOM   1780  HB2 GLU   111     158.827 185.212 165.109  1.00  0.00           H  
ATOM   1781  HB3 GLU   111     159.749 183.641 165.322  1.00  0.00           H  
ATOM   1782  HG2 GLU   111     161.436 185.030 164.713  1.00  0.00           H  
ATOM   1783  HG3 GLU   111     160.980 184.228 163.288  1.00  0.00           H  
ATOM   1784  N   HIE   112     159.590 181.690 162.834  1.00  0.00           N  
ATOM   1785  CA  HIE   112     160.009 180.784 161.770  1.00  0.00           C  
ATOM   1786  C   HIE   112     158.897 180.565 160.747  1.00  0.00           C  
ATOM   1787  O   HIE   112     159.143 180.571 159.564  1.00  0.00           O  
ATOM   1788  CB  HIE   112     160.410 179.457 162.362  1.00  0.00           C  
ATOM   1789  CG  HIE   112     161.110 178.582 161.327  1.00  0.00           C  
ATOM   1790  CD2 HIE   112     160.571 177.706 160.420  1.00  0.00           C  
ATOM   1791  ND1 HIE   112     162.438 178.707 161.041  1.00  0.00           N  
ATOM   1792  CE1 HIE   112     162.658 177.866 160.039  1.00  0.00           C  
ATOM   1793  NE2 HIE   112     161.562 177.286 159.617  1.00  0.00           N  
ATOM   1794  H   HIE   112     159.516 181.289 163.757  1.00  0.00           H  
ATOM   1795  HA  HIE   112     160.877 181.160 161.228  1.00  0.00           H  
ATOM   1796  HB2 HIE   112     161.080 179.591 163.210  1.00  0.00           H  
ATOM   1797  HB3 HIE   112     159.545 178.962 162.805  1.00  0.00           H  
ATOM   1798  HD2 HIE   112     159.528 177.428 160.449  1.00  0.00           H  
ATOM   1799  HE1 HIE   112     163.592 177.694 159.524  1.00  0.00           H  
ATOM   1800  HE2 HIE   112     161.460 176.691 158.807  1.00  0.00           H  
ATOM   1801  N   LEU   113     157.660 180.278 161.175  1.00  0.00           N  
ATOM   1802  CA  LEU   113     156.459 180.223 160.222  1.00  0.00           C  
ATOM   1803  C   LEU   113     156.274 181.510 159.376  1.00  0.00           C  
ATOM   1804  O   LEU   113     156.194 181.376 158.121  1.00  0.00           O  
ATOM   1805  CB  LEU   113     155.215 179.724 161.008  1.00  0.00           C  
ATOM   1806  CG  LEU   113     153.990 179.522 160.079  1.00  0.00           C  
ATOM   1807  CD1 LEU   113     154.094 178.118 159.432  1.00  0.00           C  
ATOM   1808  CD2 LEU   113     152.676 179.575 160.869  1.00  0.00           C  
ATOM   1809  H   LEU   113     157.581 180.166 162.175  1.00  0.00           H  
ATOM   1810  HA  LEU   113     156.752 179.476 159.484  1.00  0.00           H  
ATOM   1811  HB2 LEU   113     155.430 178.783 161.514  1.00  0.00           H  
ATOM   1812  HB3 LEU   113     155.044 180.519 161.734  1.00  0.00           H  
ATOM   1813  HG  LEU   113     153.958 180.221 159.244  1.00  0.00           H  
ATOM   1814 HD11 LEU   113     153.118 177.700 159.184  1.00  0.00           H  
ATOM   1815 HD12 LEU   113     154.818 178.078 158.618  1.00  0.00           H  
ATOM   1816 HD13 LEU   113     154.472 177.384 160.143  1.00  0.00           H  
ATOM   1817 HD21 LEU   113     151.801 179.481 160.226  1.00  0.00           H  
ATOM   1818 HD22 LEU   113     152.581 178.807 161.638  1.00  0.00           H  
ATOM   1819 HD23 LEU   113     152.581 180.563 161.321  1.00  0.00           H  
ATOM   1820  N   ARG   114     156.314 182.667 159.967  1.00  0.00           N  
ATOM   1821  CA  ARG   114     156.497 183.943 159.199  1.00  0.00           C  
ATOM   1822  C   ARG   114     157.692 183.869 158.258  1.00  0.00           C  
ATOM   1823  O   ARG   114     157.493 183.986 157.065  1.00  0.00           O  
ATOM   1824  CB  ARG   114     156.601 185.168 160.125  1.00  0.00           C  
ATOM   1825  CG  ARG   114     156.468 186.503 159.372  1.00  0.00           C  
ATOM   1826  CD  ARG   114     156.867 187.762 160.220  1.00  0.00           C  
ATOM   1827  NE  ARG   114     158.257 187.752 160.621  1.00  0.00           N  
ATOM   1828  CZ  ARG   114     159.310 188.030 159.824  1.00  0.00           C  
ATOM   1829  NH1 ARG   114     159.146 188.531 158.651  1.00  0.00           N1+
ATOM   1830  NH2 ARG   114     160.566 187.817 160.169  1.00  0.00           N  
ATOM   1831  H   ARG   114     156.552 182.619 160.949  1.00  0.00           H  
ATOM   1832  HA  ARG   114     155.640 184.192 158.574  1.00  0.00           H  
ATOM   1833  HB2 ARG   114     155.720 185.016 160.748  1.00  0.00           H  
ATOM   1834  HB3 ARG   114     157.475 185.047 160.765  1.00  0.00           H  
ATOM   1835  HG2 ARG   114     157.078 186.523 158.468  1.00  0.00           H  
ATOM   1836  HG3 ARG   114     155.423 186.581 159.068  1.00  0.00           H  
ATOM   1837  HD2 ARG   114     156.634 188.683 159.685  1.00  0.00           H  
ATOM   1838  HD3 ARG   114     156.193 187.786 161.076  1.00  0.00           H  
ATOM   1839  HE  ARG   114     158.563 187.325 161.483  1.00  0.00           H  
ATOM   1840 HH11 ARG   114     158.191 188.778 158.437  1.00  0.00           H  
ATOM   1841 HH12 ARG   114     159.951 188.944 158.204  1.00  0.00           H  
ATOM   1842 HH21 ARG   114     160.809 187.370 161.042  1.00  0.00           H  
ATOM   1843 HH22 ARG   114     161.309 188.094 159.545  1.00  0.00           H  
ATOM   1844  N   LYS   115     158.935 183.544 158.639  1.00  0.00           N  
ATOM   1845  CA  LYS   115     160.051 183.566 157.714  1.00  0.00           C  
ATOM   1846  C   LYS   115     159.975 182.573 156.535  1.00  0.00           C  
ATOM   1847  O   LYS   115     160.449 182.957 155.455  1.00  0.00           O  
ATOM   1848  CB  LYS   115     161.375 183.287 158.431  1.00  0.00           C  
ATOM   1849  CG  LYS   115     161.812 184.467 159.328  1.00  0.00           C  
ATOM   1850  CD  LYS   115     163.050 184.024 160.107  1.00  0.00           C  
ATOM   1851  CE  LYS   115     164.135 183.431 159.182  1.00  0.00           C  
ATOM   1852  NZ  LYS   115     165.278 183.132 160.071  1.00  0.00           N1+
ATOM   1853  H   LYS   115     159.079 183.319 159.613  1.00  0.00           H  
ATOM   1854  HA  LYS   115     160.130 184.571 157.300  1.00  0.00           H  
ATOM   1855  HB2 LYS   115     161.191 182.359 158.974  1.00  0.00           H  
ATOM   1856  HB3 LYS   115     162.086 183.122 157.623  1.00  0.00           H  
ATOM   1857  HG2 LYS   115     162.129 185.335 158.748  1.00  0.00           H  
ATOM   1858  HG3 LYS   115     161.078 184.789 160.066  1.00  0.00           H  
ATOM   1859  HD2 LYS   115     163.476 184.805 160.736  1.00  0.00           H  
ATOM   1860  HD3 LYS   115     162.673 183.278 160.807  1.00  0.00           H  
ATOM   1861  HE2 LYS   115     163.854 182.532 158.634  1.00  0.00           H  
ATOM   1862  HE3 LYS   115     164.368 184.173 158.418  1.00  0.00           H  
ATOM   1863  HZ1 LYS   115     165.733 183.963 160.419  1.00  0.00           H  
ATOM   1864  HZ2 LYS   115     164.929 182.604 160.860  1.00  0.00           H  
ATOM   1865  HZ3 LYS   115     165.959 182.547 159.608  1.00  0.00           H  
ATOM   1866  N   ARG   116     159.481 181.372 156.695  1.00  0.00           N  
ATOM   1867  CA  ARG   116     159.162 180.430 155.585  1.00  0.00           C  
ATOM   1868  C   ARG   116     158.038 180.934 154.641  1.00  0.00           C  
ATOM   1869  O   ARG   116     158.061 180.606 153.439  1.00  0.00           O  
ATOM   1870  CB  ARG   116     159.040 178.987 156.113  1.00  0.00           C  
ATOM   1871  CG  ARG   116     157.698 178.497 156.643  1.00  0.00           C  
ATOM   1872  CD  ARG   116     157.865 177.021 156.875  1.00  0.00           C  
ATOM   1873  NE  ARG   116     156.605 176.383 157.358  1.00  0.00           N  
ATOM   1874  CZ  ARG   116     155.707 175.731 156.623  1.00  0.00           C  
ATOM   1875  NH1 ARG   116     155.558 175.851 155.332  1.00  0.00           N1+
ATOM   1876  NH2 ARG   116     154.864 174.903 157.204  1.00  0.00           N  
ATOM   1877  H   ARG   116     159.286 180.970 157.600  1.00  0.00           H  
ATOM   1878  HA  ARG   116     160.035 180.330 154.938  1.00  0.00           H  
ATOM   1879  HB2 ARG   116     159.251 178.342 155.259  1.00  0.00           H  
ATOM   1880  HB3 ARG   116     159.802 178.784 156.863  1.00  0.00           H  
ATOM   1881  HG2 ARG   116     157.396 178.983 157.571  1.00  0.00           H  
ATOM   1882  HG3 ARG   116     156.904 178.534 155.898  1.00  0.00           H  
ATOM   1883  HD2 ARG   116     158.329 176.426 156.090  1.00  0.00           H  
ATOM   1884  HD3 ARG   116     158.570 176.861 157.691  1.00  0.00           H  
ATOM   1885  HE  ARG   116     156.427 176.340 158.352  1.00  0.00           H  
ATOM   1886 HH11 ARG   116     156.209 176.380 154.769  1.00  0.00           H  
ATOM   1887 HH12 ARG   116     154.771 175.415 154.874  1.00  0.00           H  
ATOM   1888 HH21 ARG   116     154.892 174.854 158.213  1.00  0.00           H  
ATOM   1889 HH22 ARG   116     154.126 174.523 156.629  1.00  0.00           H  
ATOM   1890  N   ASN   117     157.278 181.921 154.994  1.00  0.00           N  
ATOM   1891  CA  ASN   117     156.160 182.452 154.208  1.00  0.00           C  
ATOM   1892  C   ASN   117     156.307 183.842 153.623  1.00  0.00           C  
ATOM   1893  O   ASN   117     156.147 184.032 152.424  1.00  0.00           O  
ATOM   1894  CB  ASN   117     154.817 182.419 154.951  1.00  0.00           C  
ATOM   1895  CG  ASN   117     154.418 180.974 155.050  1.00  0.00           C  
ATOM   1896  ND2 ASN   117     154.649 180.220 156.112  1.00  0.00           N  
ATOM   1897  OD1 ASN   117     153.928 180.484 154.093  1.00  0.00           O  
ATOM   1898  H   ASN   117     157.480 182.341 155.891  1.00  0.00           H  
ATOM   1899  HA  ASN   117     156.039 181.816 153.333  1.00  0.00           H  
ATOM   1900  HB2 ASN   117     154.860 182.893 155.932  1.00  0.00           H  
ATOM   1901  HB3 ASN   117     154.042 183.033 154.489  1.00  0.00           H  
ATOM   1902 HD21 ASN   117     154.076 179.391 156.158  1.00  0.00           H  
ATOM   1903 HD22 ASN   117     155.024 180.633 156.956  1.00  0.00           H  
ATOM   1904  N   THR   118     156.718 184.789 154.462  1.00  0.00           N  
ATOM   1905  CA  THR   118     156.859 186.241 154.160  1.00  0.00           C  
ATOM   1906  C   THR   118     158.216 186.853 154.529  1.00  0.00           C  
ATOM   1907  O   THR   118     158.387 188.064 154.554  1.00  0.00           O  
ATOM   1908  CB  THR   118     155.676 187.111 154.672  1.00  0.00           C  
ATOM   1909  CG2 THR   118     154.373 186.451 154.123  1.00  0.00           C  
ATOM   1910  OG1 THR   118     155.680 187.254 156.034  1.00  0.00           O  
ATOM   1911  H   THR   118     156.818 184.535 155.435  1.00  0.00           H  
ATOM   1912  HA  THR   118     156.816 186.307 153.073  1.00  0.00           H  
ATOM   1913  HB  THR   118     155.805 188.124 154.292  1.00  0.00           H  
ATOM   1914  HG1 THR   118     156.389 187.895 156.136  1.00  0.00           H  
ATOM   1915 HG21 THR   118     154.325 186.352 153.039  1.00  0.00           H  
ATOM   1916 HG22 THR   118     154.135 185.476 154.548  1.00  0.00           H  
ATOM   1917 HG23 THR   118     153.619 187.193 154.387  1.00  0.00           H  
ATOM   1918  N   NME   119     159.283 186.068 154.746  1.00  0.00           N  
ATOM   1919  CH3 NME   119     160.653 186.524 154.930  1.00  0.00           C  
ATOM   1920  H   NME   119     159.048 185.098 154.905  1.00  0.00           H  
ATOM   1921 HH31 NME   119     161.089 185.692 155.483  1.00  0.00           H  
ATOM   1922 HH32 NME   119     161.053 186.708 153.933  1.00  0.00           H  
ATOM   1923 HH33 NME   119     160.572 187.400 155.574  1.00  0.00           H  
END
ATOM      1  C1  L5C   120     159.248 162.160 164.450  1.00  0.00           C  
ATOM      2  N1  L5C   120     159.453 161.914 160.356  1.00  0.00           N  
ATOM      3  C2  L5C   120     158.461 161.129 163.876  1.00  0.00           C  
ATOM      4  N2  L5C   120     162.825 166.178 159.838  1.00  0.00           N  
ATOM      5  C3  L5C   120     158.503 160.962 162.438  1.00  0.00           C  
ATOM      6  N3  L5C   120     160.054 161.386 155.809  1.00  0.00           N  
ATOM      7  C4  L5C   120     159.306 161.744 161.703  1.00  0.00           C  
ATOM      8  C5  L5C   120     160.042 162.773 162.281  1.00  0.00           C  
ATOM      9  C6  L5C   120     159.991 163.037 163.677  1.00  0.00           C  
ATOM     10  C7  L5C   120     160.325 162.942 160.041  1.00  0.00           C  
ATOM     11  C8  L5C   120     160.969 163.254 158.809  1.00  0.00           C  
ATOM     12  C9  L5C   120     161.739 164.415 158.805  1.00  0.00           C  
ATOM     13  C10 L5C   120     161.938 165.131 160.037  1.00  0.00           C  
ATOM     14  C11 L5C   120     161.387 164.700 161.259  1.00  0.00           C  
ATOM     15  C12 L5C   120     160.583 163.544 161.246  1.00  0.00           C  
ATOM     16  C13 L5C   120     162.497 165.179 157.801  1.00  0.00           C  
ATOM     17  C14 L5C   120     163.132 166.220 158.452  1.00  0.00           C  
ATOM     18  C15 L5C   120     162.678 165.070 156.395  1.00  0.00           C  
ATOM     19  C16 L5C   120     163.306 166.142 155.765  1.00  0.00           C  
ATOM     20  C17 L5C   120     163.958 167.225 156.435  1.00  0.00           C  
ATOM     21  C18 L5C   120     163.890 167.246 157.835  1.00  0.00           C  
ATOM     22  C19 L5C   120     160.969 162.274 157.717  1.00  0.00           C  
ATOM     23  C20 L5C   120     161.976 161.878 156.896  1.00  0.00           C  
ATOM     24  C21 L5C   120     159.738 162.093 156.998  1.00  0.00           C  
ATOM     25  C22 L5C   120     161.468 161.310 155.794  1.00  0.00           C  
ATOM     26  C23 L5C   120     163.348 161.907 157.103  1.00  0.00           C  
ATOM     27  C24 L5C   120     162.199 160.509 154.930  1.00  0.00           C  
ATOM     28  C25 L5C   120     164.176 161.333 156.148  1.00  0.00           C  
ATOM     29  C26 L5C   120     163.592 160.567 155.127  1.00  0.00           C  
ATOM     30  H1  L5C   120     159.404 162.254 165.520  1.00  0.00           H  
ATOM     31  H2  L5C   120     157.871 160.448 164.481  1.00  0.00           H  
ATOM     32  H3  L5C   120     157.919 160.192 161.943  1.00  0.00           H  
ATOM     33  H4  L5C   120     160.668 163.767 164.109  1.00  0.00           H  
ATOM     34  H5  L5C   120     161.614 165.248 162.169  1.00  0.00           H  
ATOM     35  H6  L5C   120     158.898 161.344 159.681  1.00  0.00           H  
ATOM     36  H7  L5C   120     163.265 166.710 160.627  1.00  0.00           H  
ATOM     37  H8  L5C   120     162.127 164.350 155.797  1.00  0.00           H  
ATOM     38  H9  L5C   120     163.332 166.128 154.678  1.00  0.00           H  
ATOM     39  H10 L5C   120     164.535 167.958 155.881  1.00  0.00           H  
ATOM     40  H11 L5C   120     164.315 168.026 158.462  1.00  0.00           H  
ATOM     41  H12 L5C   120     163.782 162.254 158.035  1.00  0.00           H  
ATOM     42  H13 L5C   120     159.477 161.156 155.022  1.00  0.00           H  
ATOM     43  H14 L5C   120     161.814 159.887 154.128  1.00  0.00           H  
ATOM     44  H15 L5C   120     165.258 161.294 156.234  1.00  0.00           H  
ATOM     45  H16 L5C   120     164.212 159.932 154.502  1.00  0.00           H  
ATOM     46  H17 L5C   120     158.759 162.482 157.243  1.00  0.00           H  
END
