# Supplementary material for: A Multicomponent Reaction-Based Platform Opens New Avenues in Aryl Hydrocarbon Receptor Modulation
Source: ACS Cent Sci. 2025 Apr 10;11(4):629–41. doi: 10.1021/acscentsci.5c00194 (PMC12022909; doi:10.1021/acscentsci.5c00194)
Supplement: Supplementary file 2 — oc5c00194_si_002.pdb [file oc5c00194_si_002.pdb]

ATOM      1  C   ACE     1     170.031 168.014 178.569  1.00  0.00           C  
ATOM      2  O   ACE     1     170.336 169.130 178.949  1.00  0.00           O  
ATOM      3  CH3 ACE     1     171.089 166.958 178.527  1.00  0.00           C  
ATOM      4  H1  ACE     1     170.755 166.000 178.130  1.00  0.00           H  
ATOM      5  H2  ACE     1     171.949 167.245 177.921  1.00  0.00           H  
ATOM      6  H3  ACE     1     171.254 166.730 179.581  1.00  0.00           H  
ATOM      7  N   ASN     2     168.759 167.761 178.399  1.00  0.00           N  
ATOM      8  CA  ASN     2     168.053 166.519 178.213  1.00  0.00           C  
ATOM      9  C   ASN     2     166.961 166.698 177.121  1.00  0.00           C  
ATOM     10  O   ASN     2     165.792 166.303 177.407  1.00  0.00           O  
ATOM     11  CB  ASN     2     167.650 166.064 179.659  1.00  0.00           C  
ATOM     12  CG  ASN     2     168.833 165.785 180.502  1.00  0.00           C  
ATOM     13  ND2 ASN     2     169.496 164.705 180.338  1.00  0.00           N  
ATOM     14  OD1 ASN     2     169.210 166.567 181.347  1.00  0.00           O  
ATOM     15  H   ASN     2     168.206 168.605 178.439  1.00  0.00           H  
ATOM     16  HA  ASN     2     168.717 165.740 177.840  1.00  0.00           H  
ATOM     17  HB2 ASN     2     167.031 166.883 180.028  1.00  0.00           H  
ATOM     18  HB3 ASN     2     167.051 165.162 179.535  1.00  0.00           H  
ATOM     19 HD21 ASN     2     170.239 164.565 181.005  1.00  0.00           H  
ATOM     20 HD22 ASN     2     169.213 163.917 179.775  1.00  0.00           H  
ATOM     21  N   PHE     3     167.257 167.341 175.997  1.00  0.00           N  
ATOM     22  CA  PHE     3     166.162 167.829 175.081  1.00  0.00           C  
ATOM     23  C   PHE     3     166.208 167.179 173.656  1.00  0.00           C  
ATOM     24  O   PHE     3     165.235 166.714 173.093  1.00  0.00           O  
ATOM     25  CB  PHE     3     166.220 169.311 175.008  1.00  0.00           C  
ATOM     26  CG  PHE     3     166.520 170.027 176.263  1.00  0.00           C  
ATOM     27  CD1 PHE     3     165.588 169.820 177.342  1.00  0.00           C  
ATOM     28  CD2 PHE     3     167.458 171.053 176.495  1.00  0.00           C  
ATOM     29  CE1 PHE     3     165.576 170.618 178.496  1.00  0.00           C  
ATOM     30  CE2 PHE     3     167.599 171.634 177.718  1.00  0.00           C  
ATOM     31  CZ  PHE     3     166.614 171.469 178.737  1.00  0.00           C  
ATOM     32  H   PHE     3     168.201 167.625 175.775  1.00  0.00           H  
ATOM     33  HA  PHE     3     165.245 167.428 175.515  1.00  0.00           H  
ATOM     34  HB2 PHE     3     167.060 169.585 174.369  1.00  0.00           H  
ATOM     35  HB3 PHE     3     165.284 169.663 174.575  1.00  0.00           H  
ATOM     36  HD1 PHE     3     164.824 169.074 177.176  1.00  0.00           H  
ATOM     37  HD2 PHE     3     168.191 171.301 175.742  1.00  0.00           H  
ATOM     38  HE1 PHE     3     164.855 170.456 179.283  1.00  0.00           H  
ATOM     39  HE2 PHE     3     168.416 172.326 177.863  1.00  0.00           H  
ATOM     40  HZ  PHE     3     166.610 172.061 179.639  1.00  0.00           H  
ATOM     41  N   ILE     4     167.440 167.056 173.112  1.00  0.00           N  
ATOM     42  CA  ILE     4     167.768 166.580 171.766  1.00  0.00           C  
ATOM     43  C   ILE     4     167.497 165.031 171.729  1.00  0.00           C  
ATOM     44  O   ILE     4     168.029 164.287 172.541  1.00  0.00           O  
ATOM     45  CB  ILE     4     169.234 166.730 171.344  1.00  0.00           C  
ATOM     46  CG1 ILE     4     169.285 168.233 170.919  1.00  0.00           C  
ATOM     47  CG2 ILE     4     169.871 165.838 170.196  1.00  0.00           C  
ATOM     48  CD1 ILE     4     170.737 168.832 170.916  1.00  0.00           C  
ATOM     49  H   ILE     4     168.265 167.279 173.651  1.00  0.00           H  
ATOM     50  HA  ILE     4     167.188 167.119 171.018  1.00  0.00           H  
ATOM     51  HB  ILE     4     169.882 166.490 172.186  1.00  0.00           H  
ATOM     52 HG12 ILE     4     168.757 168.358 169.973  1.00  0.00           H  
ATOM     53 HG13 ILE     4     168.734 168.823 171.652  1.00  0.00           H  
ATOM     54 HG21 ILE     4     169.568 164.825 170.461  1.00  0.00           H  
ATOM     55 HG22 ILE     4     169.371 166.149 169.279  1.00  0.00           H  
ATOM     56 HG23 ILE     4     170.938 165.990 170.037  1.00  0.00           H  
ATOM     57 HD11 ILE     4     171.218 168.485 171.829  1.00  0.00           H  
ATOM     58 HD12 ILE     4     171.191 168.591 169.955  1.00  0.00           H  
ATOM     59 HD13 ILE     4     170.586 169.911 170.970  1.00  0.00           H  
ATOM     60  N   PHE     5     166.805 164.503 170.728  1.00  0.00           N  
ATOM     61  CA  PHE     5     166.607 163.054 170.435  1.00  0.00           C  
ATOM     62  C   PHE     5     166.637 162.742 168.875  1.00  0.00           C  
ATOM     63  O   PHE     5     166.217 163.455 168.038  1.00  0.00           O  
ATOM     64  CB  PHE     5     165.349 162.567 171.094  1.00  0.00           C  
ATOM     65  CG  PHE     5     164.101 163.202 170.636  1.00  0.00           C  
ATOM     66  CD1 PHE     5     163.585 164.390 171.162  1.00  0.00           C  
ATOM     67  CD2 PHE     5     163.262 162.549 169.711  1.00  0.00           C  
ATOM     68  CE1 PHE     5     162.406 164.993 170.654  1.00  0.00           C  
ATOM     69  CE2 PHE     5     162.101 163.125 169.208  1.00  0.00           C  
ATOM     70  CZ  PHE     5     161.659 164.332 169.714  1.00  0.00           C  
ATOM     71  H   PHE     5     166.074 165.050 170.298  1.00  0.00           H  
ATOM     72  HA  PHE     5     167.448 162.566 170.928  1.00  0.00           H  
ATOM     73  HB2 PHE     5     165.253 161.485 170.991  1.00  0.00           H  
ATOM     74  HB3 PHE     5     165.402 162.767 172.164  1.00  0.00           H  
ATOM     75  HD1 PHE     5     164.264 164.868 171.852  1.00  0.00           H  
ATOM     76  HD2 PHE     5     163.515 161.554 169.378  1.00  0.00           H  
ATOM     77  HE1 PHE     5     162.083 165.967 170.995  1.00  0.00           H  
ATOM     78  HE2 PHE     5     161.344 162.566 168.678  1.00  0.00           H  
ATOM     79  HZ  PHE     5     160.744 164.729 169.301  1.00  0.00           H  
ATOM     80  N   ARG     6     167.092 161.539 168.577  1.00  0.00           N  
ATOM     81  CA  ARG     6     167.019 160.664 167.382  1.00  0.00           C  
ATOM     82  C   ARG     6     165.640 160.064 167.040  1.00  0.00           C  
ATOM     83  O   ARG     6     164.893 159.645 167.884  1.00  0.00           O  
ATOM     84  CB  ARG     6     168.114 159.506 167.540  1.00  0.00           C  
ATOM     85  CG  ARG     6     168.122 158.552 166.349  1.00  0.00           C  
ATOM     86  CD  ARG     6     169.301 157.604 166.468  1.00  0.00           C  
ATOM     87  NE  ARG     6     170.616 158.321 166.382  1.00  0.00           N  
ATOM     88  CZ  ARG     6     171.793 157.838 166.843  1.00  0.00           C  
ATOM     89  NH1 ARG     6     171.945 156.743 167.471  1.00  0.00           N1+
ATOM     90  NH2 ARG     6     172.911 158.357 166.470  1.00  0.00           N  
ATOM     91  H   ARG     6     167.277 160.957 169.383  1.00  0.00           H  
ATOM     92  HA  ARG     6     167.460 161.237 166.566  1.00  0.00           H  
ATOM     93  HB2 ARG     6     169.069 160.005 167.703  1.00  0.00           H  
ATOM     94  HB3 ARG     6     167.972 158.914 168.445  1.00  0.00           H  
ATOM     95  HG2 ARG     6     167.288 157.868 166.188  1.00  0.00           H  
ATOM     96  HG3 ARG     6     168.267 159.121 165.431  1.00  0.00           H  
ATOM     97  HD2 ARG     6     169.204 157.171 167.465  1.00  0.00           H  
ATOM     98  HD3 ARG     6     169.226 156.758 165.786  1.00  0.00           H  
ATOM     99  HE  ARG     6     170.634 159.156 165.813  1.00  0.00           H  
ATOM    100 HH11 ARG     6     171.098 156.221 167.647  1.00  0.00           H  
ATOM    101 HH12 ARG     6     172.850 156.486 167.839  1.00  0.00           H  
ATOM    102 HH21 ARG     6     172.930 159.037 165.723  1.00  0.00           H  
ATOM    103 HH22 ARG     6     173.747 157.888 166.787  1.00  0.00           H  
ATOM    104  N   THR     7     165.453 160.038 165.721  1.00  0.00           N  
ATOM    105  CA  THR     7     164.374 159.336 164.949  1.00  0.00           C  
ATOM    106  C   THR     7     165.114 158.611 163.743  1.00  0.00           C  
ATOM    107  O   THR     7     166.174 158.921 163.299  1.00  0.00           O  
ATOM    108  CB  THR     7     163.279 160.287 164.518  1.00  0.00           C  
ATOM    109  CG2 THR     7     162.477 160.564 165.807  1.00  0.00           C  
ATOM    110  OG1 THR     7     163.816 161.448 163.969  1.00  0.00           O  
ATOM    111  H   THR     7     166.111 160.513 165.120  1.00  0.00           H  
ATOM    112  HA  THR     7     163.904 158.510 165.481  1.00  0.00           H  
ATOM    113  HB  THR     7     162.675 159.751 163.783  1.00  0.00           H  
ATOM    114  HG1 THR     7     163.611 161.535 163.035  1.00  0.00           H  
ATOM    115 HG21 THR     7     163.115 160.927 166.615  1.00  0.00           H  
ATOM    116 HG22 THR     7     161.677 161.291 165.672  1.00  0.00           H  
ATOM    117 HG23 THR     7     162.050 159.658 166.238  1.00  0.00           H  
ATOM    118  N   LYS     8     164.502 157.553 163.169  1.00  0.00           N  
ATOM    119  CA  LYS     8     165.043 156.869 161.993  1.00  0.00           C  
ATOM    120  C   LYS     8     163.960 156.592 161.003  1.00  0.00           C  
ATOM    121  O   LYS     8     162.743 156.483 161.341  1.00  0.00           O  
ATOM    122  CB  LYS     8     165.753 155.547 162.396  1.00  0.00           C  
ATOM    123  CG  LYS     8     166.939 155.781 163.354  1.00  0.00           C  
ATOM    124  CD  LYS     8     167.743 154.469 163.495  1.00  0.00           C  
ATOM    125  CE  LYS     8     167.401 153.674 164.795  1.00  0.00           C  
ATOM    126  NZ  LYS     8     168.206 152.431 165.005  1.00  0.00           N1+
ATOM    127  H   LYS     8     163.646 157.258 163.617  1.00  0.00           H  
ATOM    128  HA  LYS     8     165.759 157.523 161.496  1.00  0.00           H  
ATOM    129  HB2 LYS     8     165.068 154.894 162.938  1.00  0.00           H  
ATOM    130  HB3 LYS     8     166.082 155.103 161.456  1.00  0.00           H  
ATOM    131  HG2 LYS     8     167.564 156.608 163.014  1.00  0.00           H  
ATOM    132  HG3 LYS     8     166.671 156.140 164.346  1.00  0.00           H  
ATOM    133  HD2 LYS     8     167.607 153.750 162.686  1.00  0.00           H  
ATOM    134  HD3 LYS     8     168.785 154.782 163.565  1.00  0.00           H  
ATOM    135  HE2 LYS     8     167.635 154.350 165.620  1.00  0.00           H  
ATOM    136  HE3 LYS     8     166.336 153.441 164.791  1.00  0.00           H  
ATOM    137  HZ1 LYS     8     167.743 151.738 164.433  1.00  0.00           H  
ATOM    138  HZ2 LYS     8     169.150 152.416 164.649  1.00  0.00           H  
ATOM    139  HZ3 LYS     8     168.214 152.067 165.948  1.00  0.00           H  
ATOM    140  N   HID     9     164.292 156.566 159.735  1.00  0.00           N  
ATOM    141  CA  HID     9     163.367 156.831 158.611  1.00  0.00           C  
ATOM    142  C   HID     9     163.825 156.279 157.253  1.00  0.00           C  
ATOM    143  O   HID     9     165.047 156.153 157.062  1.00  0.00           O  
ATOM    144  CB  HID     9     163.211 158.353 158.498  1.00  0.00           C  
ATOM    145  CG  HID     9     162.799 159.125 159.647  1.00  0.00           C  
ATOM    146  CD2 HID     9     163.596 159.863 160.492  1.00  0.00           C  
ATOM    147  ND1 HID     9     161.508 159.291 159.999  1.00  0.00           N  
ATOM    148  CE1 HID     9     161.461 160.018 161.084  1.00  0.00           C  
ATOM    149  NE2 HID     9     162.695 160.420 161.390  1.00  0.00           N  
ATOM    150  H   HID     9     165.249 156.494 159.425  1.00  0.00           H  
ATOM    151  HA  HID     9     162.365 156.445 158.793  1.00  0.00           H  
ATOM    152  HB2 HID     9     164.194 158.723 158.212  1.00  0.00           H  
ATOM    153  HB3 HID     9     162.656 158.681 157.618  1.00  0.00           H  
ATOM    154  HD1 HID     9     160.707 158.866 159.553  1.00  0.00           H  
ATOM    155  HD2 HID     9     164.676 159.852 160.487  1.00  0.00           H  
ATOM    156  HE1 HID     9     160.567 160.282 161.631  1.00  0.00           H  
ATOM    157  N   LYS    10     162.952 156.072 156.312  1.00  0.00           N  
ATOM    158  CA  LYS    10     163.272 155.395 155.020  1.00  0.00           C  
ATOM    159  C   LYS    10     164.336 156.085 154.211  1.00  0.00           C  
ATOM    160  O   LYS    10     164.284 157.339 153.984  1.00  0.00           O  
ATOM    161  CB  LYS    10     161.994 155.303 154.246  1.00  0.00           C  
ATOM    162  CG  LYS    10     162.327 154.519 152.942  1.00  0.00           C  
ATOM    163  CD  LYS    10     161.134 154.082 152.075  1.00  0.00           C  
ATOM    164  CE  LYS    10     159.938 153.485 152.932  1.00  0.00           C  
ATOM    165  NZ  LYS    10     158.792 153.033 152.070  1.00  0.00           N1+
ATOM    166  H   LYS    10     161.991 156.353 156.448  1.00  0.00           H  
ATOM    167  HA  LYS    10     163.621 154.379 155.207  1.00  0.00           H  
ATOM    168  HB2 LYS    10     161.262 154.850 154.913  1.00  0.00           H  
ATOM    169  HB3 LYS    10     161.621 156.307 154.038  1.00  0.00           H  
ATOM    170  HG2 LYS    10     162.923 155.160 152.293  1.00  0.00           H  
ATOM    171  HG3 LYS    10     162.826 153.584 153.198  1.00  0.00           H  
ATOM    172  HD2 LYS    10     160.815 154.949 151.498  1.00  0.00           H  
ATOM    173  HD3 LYS    10     161.416 153.300 151.368  1.00  0.00           H  
ATOM    174  HE2 LYS    10     160.332 152.694 153.571  1.00  0.00           H  
ATOM    175  HE3 LYS    10     159.501 154.137 153.688  1.00  0.00           H  
ATOM    176  HZ1 LYS    10     159.043 152.374 151.349  1.00  0.00           H  
ATOM    177  HZ2 LYS    10     158.002 152.679 152.591  1.00  0.00           H  
ATOM    178  HZ3 LYS    10     158.504 153.740 151.408  1.00  0.00           H  
ATOM    179  N   LEU    11     165.288 155.300 153.770  1.00  0.00           N  
ATOM    180  CA  LEU    11     166.131 155.586 152.566  1.00  0.00           C  
ATOM    181  C   LEU    11     166.594 154.263 151.940  1.00  0.00           C  
ATOM    182  O   LEU    11     167.392 153.499 152.505  1.00  0.00           O  
ATOM    183  CB  LEU    11     167.360 156.519 152.927  1.00  0.00           C  
ATOM    184  CG  LEU    11     167.929 157.341 151.751  1.00  0.00           C  
ATOM    185  CD1 LEU    11     167.088 158.556 151.451  1.00  0.00           C  
ATOM    186  CD2 LEU    11     169.360 157.739 152.135  1.00  0.00           C  
ATOM    187  H   LEU    11     165.332 154.364 154.145  1.00  0.00           H  
ATOM    188  HA  LEU    11     165.499 156.050 151.809  1.00  0.00           H  
ATOM    189  HB2 LEU    11     167.017 157.191 153.713  1.00  0.00           H  
ATOM    190  HB3 LEU    11     168.190 155.896 153.259  1.00  0.00           H  
ATOM    191  HG  LEU    11     168.099 156.824 150.807  1.00  0.00           H  
ATOM    192 HD11 LEU    11     167.585 159.370 150.925  1.00  0.00           H  
ATOM    193 HD12 LEU    11     166.190 158.334 150.875  1.00  0.00           H  
ATOM    194 HD13 LEU    11     166.603 158.899 152.365  1.00  0.00           H  
ATOM    195 HD21 LEU    11     169.927 156.841 151.891  1.00  0.00           H  
ATOM    196 HD22 LEU    11     169.631 158.699 151.696  1.00  0.00           H  
ATOM    197 HD23 LEU    11     169.453 157.821 153.218  1.00  0.00           H  
ATOM    198  N   ASP    12     166.011 153.771 150.839  1.00  0.00           N  
ATOM    199  CA  ASP    12     166.178 152.411 150.385  1.00  0.00           C  
ATOM    200  C   ASP    12     165.488 151.434 151.421  1.00  0.00           C  
ATOM    201  O   ASP    12     164.249 151.311 151.453  1.00  0.00           O  
ATOM    202  CB  ASP    12     165.605 152.223 148.993  1.00  0.00           C  
ATOM    203  CG  ASP    12     166.444 152.506 147.750  1.00  0.00           C  
ATOM    204  OD1 ASP    12     165.947 152.245 146.620  1.00  0.00           O  
ATOM    205  OD2 ASP    12     167.526 153.168 147.890  1.00  0.00           O1-
ATOM    206  H   ASP    12     165.647 154.451 150.186  1.00  0.00           H  
ATOM    207  HA  ASP    12     167.242 152.175 150.354  1.00  0.00           H  
ATOM    208  HB2 ASP    12     165.265 151.189 148.942  1.00  0.00           H  
ATOM    209  HB3 ASP    12     164.707 152.831 148.898  1.00  0.00           H  
ATOM    210  N   PHE    13     166.217 150.777 152.238  1.00  0.00           N  
ATOM    211  CA  PHE    13     165.817 150.149 153.534  1.00  0.00           C  
ATOM    212  C   PHE    13     165.029 151.143 154.408  1.00  0.00           C  
ATOM    213  O   PHE    13     165.245 152.341 154.446  1.00  0.00           O  
ATOM    214  CB  PHE    13     167.127 149.579 154.077  1.00  0.00           C  
ATOM    215  CG  PHE    13     166.715 148.552 155.102  1.00  0.00           C  
ATOM    216  CD1 PHE    13     166.378 147.236 154.680  1.00  0.00           C  
ATOM    217  CD2 PHE    13     166.753 148.954 156.472  1.00  0.00           C  
ATOM    218  CE1 PHE    13     166.018 146.337 155.626  1.00  0.00           C  
ATOM    219  CE2 PHE    13     166.435 147.948 157.371  1.00  0.00           C  
ATOM    220  CZ  PHE    13     166.006 146.657 157.012  1.00  0.00           C  
ATOM    221  H   PHE    13     167.213 150.846 152.092  1.00  0.00           H  
ATOM    222  HA  PHE    13     165.217 149.262 153.333  1.00  0.00           H  
ATOM    223  HB2 PHE    13     167.542 149.034 153.230  1.00  0.00           H  
ATOM    224  HB3 PHE    13     167.755 150.361 154.503  1.00  0.00           H  
ATOM    225  HD1 PHE    13     166.425 147.065 153.614  1.00  0.00           H  
ATOM    226  HD2 PHE    13     167.176 149.916 156.721  1.00  0.00           H  
ATOM    227  HE1 PHE    13     165.697 145.357 155.301  1.00  0.00           H  
ATOM    228  HE2 PHE    13     166.514 148.305 158.388  1.00  0.00           H  
ATOM    229  HZ  PHE    13     165.678 145.871 157.676  1.00  0.00           H  
ATOM    230  N   THR    14     164.158 150.675 155.384  1.00  0.00           N  
ATOM    231  CA  THR    14     163.427 151.479 156.391  1.00  0.00           C  
ATOM    232  C   THR    14     163.906 151.052 157.752  1.00  0.00           C  
ATOM    233  O   THR    14     163.335 150.207 158.392  1.00  0.00           O  
ATOM    234  CB  THR    14     161.906 151.371 156.390  1.00  0.00           C  
ATOM    235  CG2 THR    14     161.347 152.319 157.353  1.00  0.00           C  
ATOM    236  OG1 THR    14     161.481 151.739 155.133  1.00  0.00           O  
ATOM    237  H   THR    14     164.085 149.670 155.308  1.00  0.00           H  
ATOM    238  HA  THR    14     163.661 152.532 156.232  1.00  0.00           H  
ATOM    239  HB  THR    14     161.560 150.370 156.647  1.00  0.00           H  
ATOM    240  HG1 THR    14     161.779 151.088 154.495  1.00  0.00           H  
ATOM    241 HG21 THR    14     160.261 152.249 157.304  1.00  0.00           H  
ATOM    242 HG22 THR    14     161.584 152.106 158.395  1.00  0.00           H  
ATOM    243 HG23 THR    14     161.674 153.350 157.215  1.00  0.00           H  
ATOM    244  N   PRO    15     164.777 151.822 158.357  1.00  0.00           N  
ATOM    245  CA  PRO    15     165.222 151.571 159.712  1.00  0.00           C  
ATOM    246  C   PRO    15     164.338 152.221 160.787  1.00  0.00           C  
ATOM    247  O   PRO    15     163.724 153.281 160.548  1.00  0.00           O  
ATOM    248  CB  PRO    15     166.626 152.115 159.706  1.00  0.00           C  
ATOM    249  CG  PRO    15     166.670 153.271 158.688  1.00  0.00           C  
ATOM    250  CD  PRO    15     165.671 152.749 157.651  1.00  0.00           C  
ATOM    251  HA  PRO    15     165.342 150.508 159.920  1.00  0.00           H  
ATOM    252  HB2 PRO    15     166.880 152.540 160.677  1.00  0.00           H  
ATOM    253  HB3 PRO    15     167.324 151.334 159.403  1.00  0.00           H  
ATOM    254  HG2 PRO    15     166.327 154.181 159.181  1.00  0.00           H  
ATOM    255  HG3 PRO    15     167.636 153.449 158.217  1.00  0.00           H  
ATOM    256  HD2 PRO    15     165.172 153.608 157.199  1.00  0.00           H  
ATOM    257  HD3 PRO    15     166.196 152.109 156.941  1.00  0.00           H  
ATOM    258  N   ILE    16     164.200 151.493 161.974  1.00  0.00           N  
ATOM    259  CA  ILE    16     163.334 152.015 163.036  1.00  0.00           C  
ATOM    260  C   ILE    16     164.092 152.111 164.359  1.00  0.00           C  
ATOM    261  O   ILE    16     164.880 151.197 164.657  1.00  0.00           O  
ATOM    262  CB  ILE    16     162.094 151.116 163.122  1.00  0.00           C  
ATOM    263  CG1 ILE    16     162.409 149.631 163.125  1.00  0.00           C  
ATOM    264  CG2 ILE    16     161.137 151.432 161.974  1.00  0.00           C  
ATOM    265  CD1 ILE    16     161.200 148.840 163.639  1.00  0.00           C  
ATOM    266  H   ILE    16     164.710 150.628 162.067  1.00  0.00           H  
ATOM    267  HA  ILE    16     162.997 153.031 162.827  1.00  0.00           H  
ATOM    268  HB  ILE    16     161.607 151.232 164.090  1.00  0.00           H  
ATOM    269 HG12 ILE    16     162.598 149.398 162.078  1.00  0.00           H  
ATOM    270 HG13 ILE    16     163.305 149.409 163.705  1.00  0.00           H  
ATOM    271 HG21 ILE    16     161.212 152.501 161.775  1.00  0.00           H  
ATOM    272 HG22 ILE    16     161.207 150.831 161.067  1.00  0.00           H  
ATOM    273 HG23 ILE    16     160.104 151.367 162.315  1.00  0.00           H  
ATOM    274 HD11 ILE    16     161.553 147.810 163.692  1.00  0.00           H  
ATOM    275 HD12 ILE    16     161.007 149.115 164.677  1.00  0.00           H  
ATOM    276 HD13 ILE    16     160.365 148.970 162.950  1.00  0.00           H  
ATOM    277  N   GLY    17     163.825 153.109 165.200  1.00  0.00           N  
ATOM    278  CA  GLY    17     164.295 153.222 166.559  1.00  0.00           C  
ATOM    279  C   GLY    17     164.387 154.686 166.982  1.00  0.00           C  
ATOM    280  O   GLY    17     164.639 155.538 166.117  1.00  0.00           O  
ATOM    281  H   GLY    17     163.135 153.793 164.928  1.00  0.00           H  
ATOM    282  HA2 GLY    17     163.586 152.804 167.272  1.00  0.00           H  
ATOM    283  HA3 GLY    17     165.261 152.725 166.650  1.00  0.00           H  
ATOM    284  N   CYS    18     164.076 154.922 168.255  1.00  0.00           N  
ATOM    285  CA  CYS    18     163.836 156.250 168.787  1.00  0.00           C  
ATOM    286  C   CYS    18     164.279 156.296 170.281  1.00  0.00           C  
ATOM    287  O   CYS    18     163.923 155.452 171.095  1.00  0.00           O  
ATOM    288  CB  CYS    18     162.323 156.776 168.671  1.00  0.00           C  
ATOM    289  SG  CYS    18     162.336 158.448 169.394  1.00  0.00           S  
ATOM    290  H   CYS    18     163.875 154.144 168.865  1.00  0.00           H  
ATOM    291  HA  CYS    18     164.504 157.021 168.403  1.00  0.00           H  
ATOM    292  HB2 CYS    18     161.990 156.719 167.634  1.00  0.00           H  
ATOM    293  HB3 CYS    18     161.749 156.208 169.405  1.00  0.00           H  
ATOM    294  HG  CYS    18     162.990 158.989 168.362  1.00  0.00           H  
ATOM    295  N   ASP    19     165.174 157.242 170.634  1.00  0.00           N  
ATOM    296  CA  ASP    19     165.644 157.436 172.006  1.00  0.00           C  
ATOM    297  C   ASP    19     164.599 157.324 173.128  1.00  0.00           C  
ATOM    298  O   ASP    19     163.370 157.629 173.002  1.00  0.00           O  
ATOM    299  CB  ASP    19     166.336 158.823 172.136  1.00  0.00           C  
ATOM    300  CG  ASP    19     167.569 159.051 171.248  1.00  0.00           C  
ATOM    301  OD1 ASP    19     168.190 158.148 170.731  1.00  0.00           O  
ATOM    302  OD2 ASP    19     167.907 160.254 171.107  1.00  0.00           O1-
ATOM    303  H   ASP    19     165.315 157.929 169.908  1.00  0.00           H  
ATOM    304  HA  ASP    19     166.308 156.608 172.252  1.00  0.00           H  
ATOM    305  HB2 ASP    19     165.585 159.551 171.828  1.00  0.00           H  
ATOM    306  HB3 ASP    19     166.563 158.984 173.189  1.00  0.00           H  
ATOM    307  N   ALA    20     165.117 157.082 174.335  1.00  0.00           N  
ATOM    308  CA  ALA    20     164.316 156.775 175.525  1.00  0.00           C  
ATOM    309  C   ALA    20     163.408 157.913 175.999  1.00  0.00           C  
ATOM    310  O   ALA    20     162.293 157.549 176.363  1.00  0.00           O  
ATOM    311  CB  ALA    20     165.205 156.209 176.602  1.00  0.00           C  
ATOM    312  H   ALA    20     166.123 157.008 174.386  1.00  0.00           H  
ATOM    313  HA  ALA    20     163.511 156.108 175.216  1.00  0.00           H  
ATOM    314  HB1 ALA    20     164.710 155.859 177.506  1.00  0.00           H  
ATOM    315  HB2 ALA    20     165.799 155.409 176.159  1.00  0.00           H  
ATOM    316  HB3 ALA    20     165.891 157.018 176.851  1.00  0.00           H  
ATOM    317  N   LYS    21     163.782 159.200 175.961  1.00  0.00           N  
ATOM    318  CA  LYS    21     162.832 160.314 176.067  1.00  0.00           C  
ATOM    319  C   LYS    21     161.921 160.585 174.863  1.00  0.00           C  
ATOM    320  O   LYS    21     160.717 160.757 175.013  1.00  0.00           O  
ATOM    321  CB  LYS    21     163.630 161.586 176.495  1.00  0.00           C  
ATOM    322  CG  LYS    21     162.672 162.692 176.885  1.00  0.00           C  
ATOM    323  CD  LYS    21     163.351 163.703 177.801  1.00  0.00           C  
ATOM    324  CE  LYS    21     162.565 165.013 177.952  1.00  0.00           C  
ATOM    325  NZ  LYS    21     163.365 166.018 178.791  1.00  0.00           N1+
ATOM    326  H   LYS    21     164.740 159.395 175.707  1.00  0.00           H  
ATOM    327  HA  LYS    21     162.090 160.059 176.824  1.00  0.00           H  
ATOM    328  HB2 LYS    21     164.247 161.326 177.356  1.00  0.00           H  
ATOM    329  HB3 LYS    21     164.166 162.002 175.640  1.00  0.00           H  
ATOM    330  HG2 LYS    21     162.423 163.272 175.996  1.00  0.00           H  
ATOM    331  HG3 LYS    21     161.792 162.268 177.369  1.00  0.00           H  
ATOM    332  HD2 LYS    21     163.487 163.236 178.776  1.00  0.00           H  
ATOM    333  HD3 LYS    21     164.301 163.966 177.335  1.00  0.00           H  
ATOM    334  HE2 LYS    21     162.526 165.310 176.905  1.00  0.00           H  
ATOM    335  HE3 LYS    21     161.588 164.775 178.373  1.00  0.00           H  
ATOM    336  HZ1 LYS    21     163.539 165.649 179.716  1.00  0.00           H  
ATOM    337  HZ2 LYS    21     164.297 166.196 178.448  1.00  0.00           H  
ATOM    338  HZ3 LYS    21     162.940 166.923 178.937  1.00  0.00           H  
ATOM    339  N   GLY    22     162.521 160.501 173.667  1.00  0.00           N  
ATOM    340  CA  GLY    22     161.767 160.648 172.416  1.00  0.00           C  
ATOM    341  C   GLY    22     160.549 159.747 172.213  1.00  0.00           C  
ATOM    342  O   GLY    22     159.507 160.072 171.685  1.00  0.00           O  
ATOM    343  H   GLY    22     163.532 160.492 173.648  1.00  0.00           H  
ATOM    344  HA2 GLY    22     161.295 161.627 172.333  1.00  0.00           H  
ATOM    345  HA3 GLY    22     162.484 160.553 171.600  1.00  0.00           H  
ATOM    346  N   ARG    23     160.621 158.504 172.760  1.00  0.00           N  
ATOM    347  CA  ARG    23     159.570 157.547 172.857  1.00  0.00           C  
ATOM    348  C   ARG    23     158.387 157.963 173.781  1.00  0.00           C  
ATOM    349  O   ARG    23     157.293 157.569 173.587  1.00  0.00           O  
ATOM    350  CB  ARG    23     160.151 156.220 173.233  1.00  0.00           C  
ATOM    351  CG  ARG    23     159.361 154.947 173.164  1.00  0.00           C  
ATOM    352  CD  ARG    23     160.344 153.782 173.322  1.00  0.00           C  
ATOM    353  NE  ARG    23     159.836 152.374 173.318  1.00  0.00           N  
ATOM    354  CZ  ARG    23     160.556 151.304 173.501  1.00  0.00           C  
ATOM    355  NH1 ARG    23     161.871 151.371 173.405  1.00  0.00           N1+
ATOM    356  NH2 ARG    23     160.028 150.176 173.395  1.00  0.00           N  
ATOM    357  H   ARG    23     161.509 158.169 173.109  1.00  0.00           H  
ATOM    358  HA  ARG    23     159.072 157.436 171.895  1.00  0.00           H  
ATOM    359  HB2 ARG    23     161.112 156.088 172.735  1.00  0.00           H  
ATOM    360  HB3 ARG    23     160.534 156.244 174.253  1.00  0.00           H  
ATOM    361  HG2 ARG    23     158.572 154.954 173.915  1.00  0.00           H  
ATOM    362  HG3 ARG    23     158.765 154.887 172.252  1.00  0.00           H  
ATOM    363  HD2 ARG    23     160.887 153.869 172.381  1.00  0.00           H  
ATOM    364  HD3 ARG    23     161.051 153.905 174.143  1.00  0.00           H  
ATOM    365  HE  ARG    23     158.845 152.211 173.218  1.00  0.00           H  
ATOM    366 HH11 ARG    23     162.391 152.218 173.234  1.00  0.00           H  
ATOM    367 HH12 ARG    23     162.312 150.465 173.337  1.00  0.00           H  
ATOM    368 HH21 ARG    23     159.029 150.074 173.281  1.00  0.00           H  
ATOM    369 HH22 ARG    23     160.575 149.350 173.201  1.00  0.00           H  
ATOM    370  N   ILE    24     158.725 158.794 174.782  1.00  0.00           N  
ATOM    371  CA  ILE    24     157.766 159.360 175.693  1.00  0.00           C  
ATOM    372  C   ILE    24     157.088 160.577 175.013  1.00  0.00           C  
ATOM    373  O   ILE    24     155.944 160.901 175.206  1.00  0.00           O  
ATOM    374  CB  ILE    24     158.398 159.588 177.025  1.00  0.00           C  
ATOM    375  CG1 ILE    24     158.037 158.379 177.933  1.00  0.00           C  
ATOM    376  CG2 ILE    24     157.910 160.896 177.725  1.00  0.00           C  
ATOM    377  CD1 ILE    24     158.697 157.054 177.557  1.00  0.00           C  
ATOM    378  H   ILE    24     159.666 159.148 174.877  1.00  0.00           H  
ATOM    379  HA  ILE    24     156.929 158.671 175.814  1.00  0.00           H  
ATOM    380  HB  ILE    24     159.474 159.676 176.874  1.00  0.00           H  
ATOM    381 HG12 ILE    24     158.282 158.558 178.980  1.00  0.00           H  
ATOM    382 HG13 ILE    24     156.959 158.237 177.848  1.00  0.00           H  
ATOM    383 HG21 ILE    24     158.093 161.739 177.057  1.00  0.00           H  
ATOM    384 HG22 ILE    24     156.837 160.866 177.908  1.00  0.00           H  
ATOM    385 HG23 ILE    24     158.428 161.026 178.674  1.00  0.00           H  
ATOM    386 HD11 ILE    24     159.760 157.286 177.641  1.00  0.00           H  
ATOM    387 HD12 ILE    24     158.360 156.277 178.244  1.00  0.00           H  
ATOM    388 HD13 ILE    24     158.489 156.705 176.546  1.00  0.00           H  
ATOM    389  N   VAL    25     157.922 161.381 174.274  1.00  0.00           N  
ATOM    390  CA  VAL    25     157.482 162.596 173.476  1.00  0.00           C  
ATOM    391  C   VAL    25     156.505 162.146 172.319  1.00  0.00           C  
ATOM    392  O   VAL    25     155.428 162.738 172.349  1.00  0.00           O  
ATOM    393  CB  VAL    25     158.743 163.387 173.052  1.00  0.00           C  
ATOM    394  CG1 VAL    25     158.430 164.499 172.094  1.00  0.00           C  
ATOM    395  CG2 VAL    25     159.430 164.109 174.285  1.00  0.00           C  
ATOM    396  H   VAL    25     158.905 161.149 174.250  1.00  0.00           H  
ATOM    397  HA  VAL    25     156.866 163.277 174.062  1.00  0.00           H  
ATOM    398  HB  VAL    25     159.483 162.760 172.555  1.00  0.00           H  
ATOM    399 HG11 VAL    25     158.055 163.992 171.205  1.00  0.00           H  
ATOM    400 HG12 VAL    25     157.656 165.103 172.565  1.00  0.00           H  
ATOM    401 HG13 VAL    25     159.314 165.121 171.951  1.00  0.00           H  
ATOM    402 HG21 VAL    25     159.397 163.436 175.142  1.00  0.00           H  
ATOM    403 HG22 VAL    25     160.485 164.229 174.040  1.00  0.00           H  
ATOM    404 HG23 VAL    25     158.984 165.067 174.550  1.00  0.00           H  
ATOM    405  N   LEU    26     156.843 161.227 171.378  1.00  0.00           N  
ATOM    406  CA  LEU    26     156.154 160.962 170.097  1.00  0.00           C  
ATOM    407  C   LEU    26     154.692 160.647 170.482  1.00  0.00           C  
ATOM    408  O   LEU    26     154.520 159.905 171.437  1.00  0.00           O  
ATOM    409  CB  LEU    26     156.763 159.706 169.415  1.00  0.00           C  
ATOM    410  CG  LEU    26     158.099 160.100 168.743  1.00  0.00           C  
ATOM    411  CD1 LEU    26     158.769 158.853 168.271  1.00  0.00           C  
ATOM    412  CD2 LEU    26     157.787 160.859 167.438  1.00  0.00           C  
ATOM    413  H   LEU    26     157.805 160.923 171.427  1.00  0.00           H  
ATOM    414  HA  LEU    26     156.053 161.840 169.458  1.00  0.00           H  
ATOM    415  HB2 LEU    26     156.966 158.959 170.182  1.00  0.00           H  
ATOM    416  HB3 LEU    26     156.172 159.097 168.731  1.00  0.00           H  
ATOM    417  HG  LEU    26     158.783 160.679 169.364  1.00  0.00           H  
ATOM    418 HD11 LEU    26     159.562 158.547 168.954  1.00  0.00           H  
ATOM    419 HD12 LEU    26     158.062 158.062 168.027  1.00  0.00           H  
ATOM    420 HD13 LEU    26     159.349 159.063 167.371  1.00  0.00           H  
ATOM    421 HD21 LEU    26     157.024 160.335 166.864  1.00  0.00           H  
ATOM    422 HD22 LEU    26     157.397 161.858 167.628  1.00  0.00           H  
ATOM    423 HD23 LEU    26     158.658 160.915 166.786  1.00  0.00           H  
ATOM    424  N   GLY    27     153.716 161.176 169.718  1.00  0.00           N  
ATOM    425  CA  GLY    27     152.282 160.861 169.919  1.00  0.00           C  
ATOM    426  C   GLY    27     151.992 159.386 169.630  1.00  0.00           C  
ATOM    427  O   GLY    27     152.882 158.746 168.982  1.00  0.00           O  
ATOM    428  H   GLY    27     153.919 161.780 168.935  1.00  0.00           H  
ATOM    429  HA2 GLY    27     152.072 160.964 170.984  1.00  0.00           H  
ATOM    430  HA3 GLY    27     151.610 161.420 169.269  1.00  0.00           H  
ATOM    431  N   TYR    28     150.928 158.824 170.155  1.00  0.00           N  
ATOM    432  CA  TYR    28     150.569 157.356 170.202  1.00  0.00           C  
ATOM    433  C   TYR    28     151.188 156.601 171.363  1.00  0.00           C  
ATOM    434  O   TYR    28     152.397 156.715 171.646  1.00  0.00           O  
ATOM    435  CB  TYR    28     150.827 156.620 168.840  1.00  0.00           C  
ATOM    436  CG  TYR    28     150.564 157.354 167.560  1.00  0.00           C  
ATOM    437  CD1 TYR    28     149.278 157.573 167.081  1.00  0.00           C  
ATOM    438  CD2 TYR    28     151.631 157.775 166.709  1.00  0.00           C  
ATOM    439  CE1 TYR    28     149.055 158.141 165.860  1.00  0.00           C  
ATOM    440  CE2 TYR    28     151.404 158.316 165.407  1.00  0.00           C  
ATOM    441  CZ  TYR    28     150.089 158.523 165.005  1.00  0.00           C  
ATOM    442  OH  TYR    28     149.857 158.863 163.711  1.00  0.00           O  
ATOM    443  H   TYR    28     150.284 159.347 170.730  1.00  0.00           H  
ATOM    444  HA  TYR    28     149.493 157.319 170.373  1.00  0.00           H  
ATOM    445  HB2 TYR    28     151.839 156.215 168.858  1.00  0.00           H  
ATOM    446  HB3 TYR    28     150.200 155.735 168.731  1.00  0.00           H  
ATOM    447  HD1 TYR    28     148.444 157.362 167.732  1.00  0.00           H  
ATOM    448  HD2 TYR    28     152.635 157.598 167.064  1.00  0.00           H  
ATOM    449  HE1 TYR    28     148.024 158.305 165.578  1.00  0.00           H  
ATOM    450  HE2 TYR    28     152.153 158.728 164.746  1.00  0.00           H  
ATOM    451  HH  TYR    28     148.953 159.065 163.457  1.00  0.00           H  
ATOM    452  N   THR    29     150.325 155.780 172.010  1.00  0.00           N  
ATOM    453  CA  THR    29     150.715 154.952 173.170  1.00  0.00           C  
ATOM    454  C   THR    29     151.655 153.857 172.691  1.00  0.00           C  
ATOM    455  O   THR    29     151.588 153.417 171.578  1.00  0.00           O  
ATOM    456  CB  THR    29     149.468 154.387 173.900  1.00  0.00           C  
ATOM    457  CG2 THR    29     148.684 153.368 173.088  1.00  0.00           C  
ATOM    458  OG1 THR    29     149.711 153.823 175.146  1.00  0.00           O  
ATOM    459  H   THR    29     149.344 155.792 171.773  1.00  0.00           H  
ATOM    460  HA  THR    29     151.195 155.535 173.956  1.00  0.00           H  
ATOM    461  HB  THR    29     148.854 155.252 174.152  1.00  0.00           H  
ATOM    462  HG1 THR    29     149.626 154.569 175.745  1.00  0.00           H  
ATOM    463 HG21 THR    29     148.483 153.797 172.106  1.00  0.00           H  
ATOM    464 HG22 THR    29     149.350 152.531 172.877  1.00  0.00           H  
ATOM    465 HG23 THR    29     147.758 153.024 173.549  1.00  0.00           H  
ATOM    466  N   GLU    30     152.510 153.418 173.550  1.00  0.00           N  
ATOM    467  CA  GLU    30     153.569 152.450 173.243  1.00  0.00           C  
ATOM    468  C   GLU    30     153.182 151.236 172.361  1.00  0.00           C  
ATOM    469  O   GLU    30     153.943 150.945 171.413  1.00  0.00           O  
ATOM    470  CB  GLU    30     154.182 151.979 174.582  1.00  0.00           C  
ATOM    471  CG  GLU    30     155.323 150.878 174.440  1.00  0.00           C  
ATOM    472  CD  GLU    30     156.598 151.480 173.851  1.00  0.00           C  
ATOM    473  OE1 GLU    30     157.264 150.799 173.094  1.00  0.00           O  
ATOM    474  OE2 GLU    30     156.980 152.612 174.218  1.00  0.00           O1-
ATOM    475  H   GLU    30     152.458 153.757 174.501  1.00  0.00           H  
ATOM    476  HA  GLU    30     154.325 152.978 172.664  1.00  0.00           H  
ATOM    477  HB2 GLU    30     154.539 152.849 175.132  1.00  0.00           H  
ATOM    478  HB3 GLU    30     153.379 151.498 175.142  1.00  0.00           H  
ATOM    479  HG2 GLU    30     155.730 150.514 175.383  1.00  0.00           H  
ATOM    480  HG3 GLU    30     155.071 149.968 173.894  1.00  0.00           H  
ATOM    481  N   ALA    31     152.016 150.584 172.642  1.00  0.00           N  
ATOM    482  CA  ALA    31     151.527 149.394 171.859  1.00  0.00           C  
ATOM    483  C   ALA    31     151.092 149.814 170.455  1.00  0.00           C  
ATOM    484  O   ALA    31     151.028 148.994 169.543  1.00  0.00           O  
ATOM    485  CB  ALA    31     150.305 148.748 172.582  1.00  0.00           C  
ATOM    486  H   ALA    31     151.423 150.745 173.444  1.00  0.00           H  
ATOM    487  HA  ALA    31     152.330 148.669 171.721  1.00  0.00           H  
ATOM    488  HB1 ALA    31     150.448 148.387 173.601  1.00  0.00           H  
ATOM    489  HB2 ALA    31     149.494 149.478 172.625  1.00  0.00           H  
ATOM    490  HB3 ALA    31     149.902 147.944 171.968  1.00  0.00           H  
ATOM    491  N   GLU    32     150.685 151.109 170.328  1.00  0.00           N  
ATOM    492  CA  GLU    32     150.362 151.596 168.951  1.00  0.00           C  
ATOM    493  C   GLU    32     151.631 151.829 168.135  1.00  0.00           C  
ATOM    494  O   GLU    32     151.720 151.519 166.925  1.00  0.00           O  
ATOM    495  CB  GLU    32     149.435 152.826 169.060  1.00  0.00           C  
ATOM    496  CG  GLU    32     149.019 153.485 167.736  1.00  0.00           C  
ATOM    497  CD  GLU    32     148.041 152.595 166.932  1.00  0.00           C  
ATOM    498  OE1 GLU    32     147.514 151.587 167.476  1.00  0.00           O  
ATOM    499  OE2 GLU    32     147.972 152.826 165.721  1.00  0.00           O1-
ATOM    500  H   GLU    32     150.786 151.709 171.133  1.00  0.00           H  
ATOM    501  HA  GLU    32     149.997 150.793 168.312  1.00  0.00           H  
ATOM    502  HB2 GLU    32     148.587 152.579 169.698  1.00  0.00           H  
ATOM    503  HB3 GLU    32     149.964 153.605 169.607  1.00  0.00           H  
ATOM    504  HG2 GLU    32     148.528 154.422 168.003  1.00  0.00           H  
ATOM    505  HG3 GLU    32     149.930 153.742 167.194  1.00  0.00           H  
ATOM    506  N   LEU    33     152.569 152.484 168.817  1.00  0.00           N  
ATOM    507  CA  LEU    33     153.821 153.036 168.274  1.00  0.00           C  
ATOM    508  C   LEU    33     154.730 152.064 167.645  1.00  0.00           C  
ATOM    509  O   LEU    33     155.354 152.412 166.662  1.00  0.00           O  
ATOM    510  CB  LEU    33     154.526 153.861 169.462  1.00  0.00           C  
ATOM    511  CG  LEU    33     155.629 154.895 169.074  1.00  0.00           C  
ATOM    512  CD1 LEU    33     154.962 156.050 168.332  1.00  0.00           C  
ATOM    513  CD2 LEU    33     156.284 155.304 170.395  1.00  0.00           C  
ATOM    514  H   LEU    33     152.439 152.635 169.806  1.00  0.00           H  
ATOM    515  HA  LEU    33     153.522 153.708 167.468  1.00  0.00           H  
ATOM    516  HB2 LEU    33     153.835 154.291 170.189  1.00  0.00           H  
ATOM    517  HB3 LEU    33     155.050 153.090 170.027  1.00  0.00           H  
ATOM    518  HG  LEU    33     156.415 154.436 168.472  1.00  0.00           H  
ATOM    519 HD11 LEU    33     154.460 156.709 169.043  1.00  0.00           H  
ATOM    520 HD12 LEU    33     155.760 156.602 167.836  1.00  0.00           H  
ATOM    521 HD13 LEU    33     154.279 155.602 167.611  1.00  0.00           H  
ATOM    522 HD21 LEU    33     155.524 155.592 171.123  1.00  0.00           H  
ATOM    523 HD22 LEU    33     156.786 154.401 170.740  1.00  0.00           H  
ATOM    524 HD23 LEU    33     157.003 156.105 170.229  1.00  0.00           H  
ATOM    525  N   CYS    34     154.762 150.806 168.128  1.00  0.00           N  
ATOM    526  CA  CYS    34     155.603 149.669 167.635  1.00  0.00           C  
ATOM    527  C   CYS    34     155.345 149.303 166.232  1.00  0.00           C  
ATOM    528  O   CYS    34     156.205 148.582 165.632  1.00  0.00           O  
ATOM    529  CB  CYS    34     155.746 148.524 168.611  1.00  0.00           C  
ATOM    530  SG  CYS    34     156.746 148.988 170.095  1.00  0.00           S  
ATOM    531  H   CYS    34     154.335 150.706 169.037  1.00  0.00           H  
ATOM    532  HA  CYS    34     156.637 150.006 167.572  1.00  0.00           H  
ATOM    533  HB2 CYS    34     154.782 148.146 168.952  1.00  0.00           H  
ATOM    534  HB3 CYS    34     156.370 147.748 168.165  1.00  0.00           H  
ATOM    535  HG  CYS    34     155.818 149.781 170.640  1.00  0.00           H  
ATOM    536  N   THR    35     154.271 149.860 165.588  1.00  0.00           N  
ATOM    537  CA  THR    35     153.886 149.573 164.189  1.00  0.00           C  
ATOM    538  C   THR    35     153.535 150.923 163.471  1.00  0.00           C  
ATOM    539  O   THR    35     153.119 150.810 162.378  1.00  0.00           O  
ATOM    540  CB  THR    35     152.722 148.493 164.005  1.00  0.00           C  
ATOM    541  CG2 THR    35     153.113 147.067 164.455  1.00  0.00           C  
ATOM    542  OG1 THR    35     151.704 148.984 164.759  1.00  0.00           O  
ATOM    543  H   THR    35     153.665 150.420 166.171  1.00  0.00           H  
ATOM    544  HA  THR    35     154.727 149.229 163.588  1.00  0.00           H  
ATOM    545  HB  THR    35     152.330 148.449 162.988  1.00  0.00           H  
ATOM    546  HG1 THR    35     152.010 149.006 165.669  1.00  0.00           H  
ATOM    547 HG21 THR    35     153.099 146.475 163.541  1.00  0.00           H  
ATOM    548 HG22 THR    35     154.128 147.168 164.843  1.00  0.00           H  
ATOM    549 HG23 THR    35     152.374 146.642 165.132  1.00  0.00           H  
ATOM    550  N   ARG    36     153.736 152.088 164.078  1.00  0.00           N  
ATOM    551  CA  ARG    36     153.588 153.354 163.408  1.00  0.00           C  
ATOM    552  C   ARG    36     154.886 153.592 162.626  1.00  0.00           C  
ATOM    553  O   ARG    36     155.938 153.522 163.174  1.00  0.00           O  
ATOM    554  CB  ARG    36     153.159 154.518 164.294  1.00  0.00           C  
ATOM    555  CG  ARG    36     151.728 154.569 164.671  1.00  0.00           C  
ATOM    556  CD  ARG    36     150.827 155.146 163.626  1.00  0.00           C  
ATOM    557  NE  ARG    36     149.384 154.890 164.031  1.00  0.00           N  
ATOM    558  CZ  ARG    36     148.239 155.246 163.428  1.00  0.00           C  
ATOM    559  NH1 ARG    36     148.142 155.997 162.381  1.00  0.00           N1+
ATOM    560  NH2 ARG    36     147.130 154.816 163.883  1.00  0.00           N  
ATOM    561  H   ARG    36     153.934 152.038 165.068  1.00  0.00           H  
ATOM    562  HA  ARG    36     152.838 153.207 162.628  1.00  0.00           H  
ATOM    563  HB2 ARG    36     153.741 154.575 165.215  1.00  0.00           H  
ATOM    564  HB3 ARG    36     153.416 155.421 163.742  1.00  0.00           H  
ATOM    565  HG2 ARG    36     151.309 153.591 164.908  1.00  0.00           H  
ATOM    566  HG3 ARG    36     151.607 155.171 165.570  1.00  0.00           H  
ATOM    567  HD2 ARG    36     151.020 156.217 163.583  1.00  0.00           H  
ATOM    568  HD3 ARG    36     151.104 154.746 162.652  1.00  0.00           H  
ATOM    569  HE  ARG    36     149.265 154.363 164.883  1.00  0.00           H  
ATOM    570 HH11 ARG    36     149.000 156.389 162.018  1.00  0.00           H  
ATOM    571 HH12 ARG    36     147.235 156.334 162.095  1.00  0.00           H  
ATOM    572 HH21 ARG    36     147.198 154.155 164.643  1.00  0.00           H  
ATOM    573 HH22 ARG    36     146.319 154.942 163.294  1.00  0.00           H  
ATOM    574  N   GLY    37     154.734 153.693 161.302  1.00  0.00           N  
ATOM    575  CA  GLY    37     155.846 153.999 160.366  1.00  0.00           C  
ATOM    576  C   GLY    37     156.208 155.425 160.491  1.00  0.00           C  
ATOM    577  O   GLY    37     155.380 156.304 160.737  1.00  0.00           O  
ATOM    578  H   GLY    37     153.889 153.443 160.806  1.00  0.00           H  
ATOM    579  HA2 GLY    37     156.668 153.288 160.445  1.00  0.00           H  
ATOM    580  HA3 GLY    37     155.465 153.830 159.359  1.00  0.00           H  
ATOM    581  N   SER    38     157.469 155.738 160.342  1.00  0.00           N  
ATOM    582  CA  SER    38     157.880 157.122 160.662  1.00  0.00           C  
ATOM    583  C   SER    38     157.981 158.043 159.483  1.00  0.00           C  
ATOM    584  O   SER    38     159.001 158.141 158.835  1.00  0.00           O  
ATOM    585  CB  SER    38     159.235 157.085 161.431  1.00  0.00           C  
ATOM    586  OG  SER    38     159.053 156.311 162.606  1.00  0.00           O  
ATOM    587  H   SER    38     158.098 155.025 160.002  1.00  0.00           H  
ATOM    588  HA  SER    38     157.161 157.589 161.335  1.00  0.00           H  
ATOM    589  HB2 SER    38     160.055 156.790 160.775  1.00  0.00           H  
ATOM    590  HB3 SER    38     159.586 158.086 161.687  1.00  0.00           H  
ATOM    591  HG  SER    38     159.034 155.373 162.410  1.00  0.00           H  
ATOM    592  N   GLY    39     156.869 158.747 159.213  1.00  0.00           N  
ATOM    593  CA  GLY    39     156.744 159.826 158.262  1.00  0.00           C  
ATOM    594  C   GLY    39     155.619 160.854 158.581  1.00  0.00           C  
ATOM    595  O   GLY    39     155.342 161.217 159.698  1.00  0.00           O  
ATOM    596  H   GLY    39     156.001 158.425 159.616  1.00  0.00           H  
ATOM    597  HA2 GLY    39     157.707 160.329 158.175  1.00  0.00           H  
ATOM    598  HA3 GLY    39     156.421 159.388 157.320  1.00  0.00           H  
ATOM    599  N   TYR    40     155.060 161.442 157.538  1.00  0.00           N  
ATOM    600  CA  TYR    40     154.070 162.559 157.619  1.00  0.00           C  
ATOM    601  C   TYR    40     152.813 162.352 158.426  1.00  0.00           C  
ATOM    602  O   TYR    40     152.131 163.323 158.771  1.00  0.00           O  
ATOM    603  CB  TYR    40     153.743 162.955 156.158  1.00  0.00           C  
ATOM    604  CG  TYR    40     155.050 163.300 155.388  1.00  0.00           C  
ATOM    605  CD1 TYR    40     155.694 164.584 155.616  1.00  0.00           C  
ATOM    606  CD2 TYR    40     155.598 162.502 154.352  1.00  0.00           C  
ATOM    607  CE1 TYR    40     156.758 165.036 154.774  1.00  0.00           C  
ATOM    608  CE2 TYR    40     156.594 162.948 153.505  1.00  0.00           C  
ATOM    609  CZ  TYR    40     157.181 164.200 153.739  1.00  0.00           C  
ATOM    610  OH  TYR    40     158.118 164.677 152.932  1.00  0.00           O  
ATOM    611  H   TYR    40     155.595 161.312 156.692  1.00  0.00           H  
ATOM    612  HA  TYR    40     154.556 163.447 158.023  1.00  0.00           H  
ATOM    613  HB2 TYR    40     153.243 162.136 155.642  1.00  0.00           H  
ATOM    614  HB3 TYR    40     153.010 163.757 156.246  1.00  0.00           H  
ATOM    615  HD1 TYR    40     155.353 165.199 156.436  1.00  0.00           H  
ATOM    616  HD2 TYR    40     155.054 161.604 154.093  1.00  0.00           H  
ATOM    617  HE1 TYR    40     157.164 166.034 154.854  1.00  0.00           H  
ATOM    618  HE2 TYR    40     156.871 162.356 152.646  1.00  0.00           H  
ATOM    619  HH  TYR    40     158.521 164.044 152.334  1.00  0.00           H  
ATOM    620  N   GLN    41     152.461 161.128 158.854  1.00  0.00           N  
ATOM    621  CA  GLN    41     151.521 160.891 159.993  1.00  0.00           C  
ATOM    622  C   GLN    41     151.831 161.568 161.305  1.00  0.00           C  
ATOM    623  O   GLN    41     150.866 161.929 162.011  1.00  0.00           O  
ATOM    624  CB  GLN    41     151.123 159.469 160.175  1.00  0.00           C  
ATOM    625  CG  GLN    41     152.044 158.495 161.035  1.00  0.00           C  
ATOM    626  CD  GLN    41     151.592 157.080 160.842  1.00  0.00           C  
ATOM    627  NE2 GLN    41     152.504 156.092 160.992  1.00  0.00           N  
ATOM    628  OE1 GLN    41     150.400 156.803 160.796  1.00  0.00           O  
ATOM    629  H   GLN    41     153.006 160.353 158.506  1.00  0.00           H  
ATOM    630  HA  GLN    41     150.600 161.336 159.619  1.00  0.00           H  
ATOM    631  HB2 GLN    41     150.211 159.516 160.771  1.00  0.00           H  
ATOM    632  HB3 GLN    41     150.908 159.036 159.198  1.00  0.00           H  
ATOM    633  HG2 GLN    41     153.103 158.616 160.807  1.00  0.00           H  
ATOM    634  HG3 GLN    41     151.880 158.713 162.091  1.00  0.00           H  
ATOM    635 HE21 GLN    41     152.138 155.163 160.839  1.00  0.00           H  
ATOM    636 HE22 GLN    41     153.486 156.207 160.791  1.00  0.00           H  
ATOM    637  N   PHE    42     153.111 161.984 161.522  1.00  0.00           N  
ATOM    638  CA  PHE    42     153.438 162.602 162.809  1.00  0.00           C  
ATOM    639  C   PHE    42     153.431 164.200 162.707  1.00  0.00           C  
ATOM    640  O   PHE    42     153.887 164.849 163.643  1.00  0.00           O  
ATOM    641  CB  PHE    42     154.794 162.141 163.209  1.00  0.00           C  
ATOM    642  CG  PHE    42     154.883 160.753 163.810  1.00  0.00           C  
ATOM    643  CD1 PHE    42     154.693 160.607 165.190  1.00  0.00           C  
ATOM    644  CD2 PHE    42     154.958 159.586 163.018  1.00  0.00           C  
ATOM    645  CE1 PHE    42     154.653 159.339 165.771  1.00  0.00           C  
ATOM    646  CE2 PHE    42     155.055 158.325 163.619  1.00  0.00           C  
ATOM    647  CZ  PHE    42     154.905 158.200 164.982  1.00  0.00           C  
ATOM    648  H   PHE    42     153.855 161.730 160.887  1.00  0.00           H  
ATOM    649  HA  PHE    42     152.751 162.218 163.563  1.00  0.00           H  
ATOM    650  HB2 PHE    42     155.426 162.054 162.327  1.00  0.00           H  
ATOM    651  HB3 PHE    42     155.304 162.848 163.864  1.00  0.00           H  
ATOM    652  HD1 PHE    42     154.471 161.446 165.834  1.00  0.00           H  
ATOM    653  HD2 PHE    42     155.138 159.640 161.955  1.00  0.00           H  
ATOM    654  HE1 PHE    42     154.513 159.213 166.835  1.00  0.00           H  
ATOM    655  HE2 PHE    42     155.346 157.501 162.984  1.00  0.00           H  
ATOM    656  HZ  PHE    42     154.983 157.196 165.371  1.00  0.00           H  
ATOM    657  N   ILE    43     152.998 164.831 161.566  1.00  0.00           N  
ATOM    658  CA  ILE    43     153.403 166.174 161.124  1.00  0.00           C  
ATOM    659  C   ILE    43     152.170 166.933 160.644  1.00  0.00           C  
ATOM    660  O   ILE    43     151.267 166.354 159.988  1.00  0.00           O  
ATOM    661  CB  ILE    43     154.396 166.106 159.922  1.00  0.00           C  
ATOM    662  CG1 ILE    43     155.640 165.246 160.105  1.00  0.00           C  
ATOM    663  CG2 ILE    43     154.836 167.524 159.569  1.00  0.00           C  
ATOM    664  CD1 ILE    43     156.463 165.731 161.261  1.00  0.00           C  
ATOM    665  H   ILE    43     152.678 164.185 160.858  1.00  0.00           H  
ATOM    666  HA  ILE    43     153.702 166.749 162.001  1.00  0.00           H  
ATOM    667  HB  ILE    43     153.815 165.724 159.082  1.00  0.00           H  
ATOM    668 HG12 ILE    43     155.335 164.203 160.182  1.00  0.00           H  
ATOM    669 HG13 ILE    43     156.332 165.380 159.275  1.00  0.00           H  
ATOM    670 HG21 ILE    43     155.582 167.603 158.779  1.00  0.00           H  
ATOM    671 HG22 ILE    43     154.059 168.211 159.230  1.00  0.00           H  
ATOM    672 HG23 ILE    43     155.176 167.966 160.506  1.00  0.00           H  
ATOM    673 HD11 ILE    43     157.215 164.967 161.463  1.00  0.00           H  
ATOM    674 HD12 ILE    43     157.019 166.612 160.940  1.00  0.00           H  
ATOM    675 HD13 ILE    43     155.829 165.899 162.130  1.00  0.00           H  
ATOM    676  N   HIE    44     152.069 168.153 161.077  1.00  0.00           N  
ATOM    677  CA  HIE    44     150.885 169.046 160.876  1.00  0.00           C  
ATOM    678  C   HIE    44     150.766 169.276 159.416  1.00  0.00           C  
ATOM    679  O   HIE    44     151.747 169.285 158.704  1.00  0.00           O  
ATOM    680  CB  HIE    44     151.227 170.322 161.533  1.00  0.00           C  
ATOM    681  CG  HIE    44     150.159 171.399 161.327  1.00  0.00           C  
ATOM    682  CD2 HIE    44     149.140 171.759 162.126  1.00  0.00           C  
ATOM    683  ND1 HIE    44     150.001 172.119 160.124  1.00  0.00           N  
ATOM    684  CE1 HIE    44     148.945 172.942 160.308  1.00  0.00           C  
ATOM    685  NE2 HIE    44     148.371 172.667 161.450  1.00  0.00           N  
ATOM    686  H   HIE    44     152.811 168.450 161.695  1.00  0.00           H  
ATOM    687  HA  HIE    44     149.980 168.565 161.247  1.00  0.00           H  
ATOM    688  HB2 HIE    44     151.341 170.143 162.602  1.00  0.00           H  
ATOM    689  HB3 HIE    44     152.116 170.757 161.077  1.00  0.00           H  
ATOM    690  HD2 HIE    44     148.928 171.245 163.052  1.00  0.00           H  
ATOM    691  HE1 HIE    44     148.542 173.589 159.543  1.00  0.00           H  
ATOM    692  HE2 HIE    44     147.504 173.038 161.817  1.00  0.00           H  
ATOM    693  N   ALA    45     149.580 169.341 158.819  1.00  0.00           N  
ATOM    694  CA  ALA    45     149.342 169.458 157.404  1.00  0.00           C  
ATOM    695  C   ALA    45     150.389 170.205 156.499  1.00  0.00           C  
ATOM    696  O   ALA    45     150.997 169.655 155.593  1.00  0.00           O  
ATOM    697  CB  ALA    45     147.952 170.084 157.374  1.00  0.00           C  
ATOM    698  H   ALA    45     148.808 169.336 159.470  1.00  0.00           H  
ATOM    699  HA  ALA    45     149.172 168.439 157.056  1.00  0.00           H  
ATOM    700  HB1 ALA    45     147.955 171.164 157.519  1.00  0.00           H  
ATOM    701  HB2 ALA    45     147.459 169.836 156.435  1.00  0.00           H  
ATOM    702  HB3 ALA    45     147.309 169.743 158.185  1.00  0.00           H  
ATOM    703  N   ALA    46     150.500 171.499 156.744  1.00  0.00           N  
ATOM    704  CA  ALA    46     151.451 172.409 156.150  1.00  0.00           C  
ATOM    705  C   ALA    46     152.943 172.056 156.384  1.00  0.00           C  
ATOM    706  O   ALA    46     153.850 172.322 155.572  1.00  0.00           O  
ATOM    707  CB  ALA    46     151.121 173.877 156.506  1.00  0.00           C  
ATOM    708  H   ALA    46     149.864 171.935 157.397  1.00  0.00           H  
ATOM    709  HA  ALA    46     151.349 172.246 155.078  1.00  0.00           H  
ATOM    710  HB1 ALA    46     151.776 174.601 156.022  1.00  0.00           H  
ATOM    711  HB2 ALA    46     150.092 174.059 156.195  1.00  0.00           H  
ATOM    712  HB3 ALA    46     151.218 174.094 157.570  1.00  0.00           H  
ATOM    713  N   ASP    47     153.250 171.408 157.494  1.00  0.00           N  
ATOM    714  CA  ASP    47     154.678 170.979 157.876  1.00  0.00           C  
ATOM    715  C   ASP    47     155.055 169.663 157.119  1.00  0.00           C  
ATOM    716  O   ASP    47     156.207 169.343 157.018  1.00  0.00           O  
ATOM    717  CB  ASP    47     154.860 170.954 159.379  1.00  0.00           C  
ATOM    718  CG  ASP    47     154.791 172.370 159.923  1.00  0.00           C  
ATOM    719  OD1 ASP    47     154.466 173.373 159.181  1.00  0.00           O  
ATOM    720  OD2 ASP    47     155.072 172.504 161.144  1.00  0.00           O1-
ATOM    721  H   ASP    47     152.491 171.169 158.117  1.00  0.00           H  
ATOM    722  HA  ASP    47     155.365 171.655 157.368  1.00  0.00           H  
ATOM    723  HB2 ASP    47     154.113 170.381 159.927  1.00  0.00           H  
ATOM    724  HB3 ASP    47     155.813 170.474 159.603  1.00  0.00           H  
ATOM    725  N   MET    48     154.096 169.042 156.517  1.00  0.00           N  
ATOM    726  CA  MET    48     154.427 167.853 155.623  1.00  0.00           C  
ATOM    727  C   MET    48     155.053 168.332 154.309  1.00  0.00           C  
ATOM    728  O   MET    48     155.841 167.593 153.623  1.00  0.00           O  
ATOM    729  CB  MET    48     153.119 167.089 155.421  1.00  0.00           C  
ATOM    730  CG  MET    48     152.568 166.500 156.752  1.00  0.00           C  
ATOM    731  SD  MET    48     150.835 165.952 156.639  1.00  0.00           S  
ATOM    732  CE  MET    48     150.763 165.325 154.961  1.00  0.00           C  
ATOM    733  H   MET    48     153.134 169.256 156.741  1.00  0.00           H  
ATOM    734  HA  MET    48     155.122 167.247 156.203  1.00  0.00           H  
ATOM    735  HB2 MET    48     152.300 167.744 155.126  1.00  0.00           H  
ATOM    736  HB3 MET    48     153.267 166.268 154.722  1.00  0.00           H  
ATOM    737  HG2 MET    48     153.201 165.658 157.030  1.00  0.00           H  
ATOM    738  HG3 MET    48     152.571 167.222 157.569  1.00  0.00           H  
ATOM    739  HE1 MET    48     149.773 164.967 154.683  1.00  0.00           H  
ATOM    740  HE2 MET    48     151.161 166.109 154.317  1.00  0.00           H  
ATOM    741  HE3 MET    48     151.398 164.442 154.891  1.00  0.00           H  
ATOM    742  N   LEU    49     154.658 169.513 153.868  1.00  0.00           N  
ATOM    743  CA  LEU    49     155.221 170.253 152.819  1.00  0.00           C  
ATOM    744  C   LEU    49     156.556 170.925 153.230  1.00  0.00           C  
ATOM    745  O   LEU    49     157.549 170.653 152.533  1.00  0.00           O  
ATOM    746  CB  LEU    49     154.235 171.335 152.353  1.00  0.00           C  
ATOM    747  CG  LEU    49     154.692 172.503 151.495  1.00  0.00           C  
ATOM    748  CD1 LEU    49     155.209 171.919 150.172  1.00  0.00           C  
ATOM    749  CD2 LEU    49     153.532 173.473 151.246  1.00  0.00           C  
ATOM    750  H   LEU    49     154.120 170.065 154.521  1.00  0.00           H  
ATOM    751  HA  LEU    49     155.445 169.651 151.938  1.00  0.00           H  
ATOM    752  HB2 LEU    49     153.382 170.825 151.904  1.00  0.00           H  
ATOM    753  HB3 LEU    49     153.822 171.878 153.203  1.00  0.00           H  
ATOM    754  HG  LEU    49     155.527 172.999 151.991  1.00  0.00           H  
ATOM    755 HD11 LEU    49     154.524 171.292 149.602  1.00  0.00           H  
ATOM    756 HD12 LEU    49     155.432 172.775 149.533  1.00  0.00           H  
ATOM    757 HD13 LEU    49     156.098 171.344 150.431  1.00  0.00           H  
ATOM    758 HD21 LEU    49     153.170 173.981 152.140  1.00  0.00           H  
ATOM    759 HD22 LEU    49     153.769 174.270 150.541  1.00  0.00           H  
ATOM    760 HD23 LEU    49     152.621 173.001 150.880  1.00  0.00           H  
ATOM    761  N   TYR    50     156.654 171.643 154.325  1.00  0.00           N  
ATOM    762  CA  TYR    50     157.914 172.151 154.778  1.00  0.00           C  
ATOM    763  C   TYR    50     159.031 171.111 154.930  1.00  0.00           C  
ATOM    764  O   TYR    50     160.210 171.350 154.587  1.00  0.00           O  
ATOM    765  CB  TYR    50     157.539 173.089 155.895  1.00  0.00           C  
ATOM    766  CG  TYR    50     158.641 173.753 156.730  1.00  0.00           C  
ATOM    767  CD1 TYR    50     159.367 174.817 156.116  1.00  0.00           C  
ATOM    768  CD2 TYR    50     159.043 173.149 157.890  1.00  0.00           C  
ATOM    769  CE1 TYR    50     160.441 175.358 156.772  1.00  0.00           C  
ATOM    770  CE2 TYR    50     160.177 173.689 158.545  1.00  0.00           C  
ATOM    771  CZ  TYR    50     160.885 174.826 157.995  1.00  0.00           C  
ATOM    772  OH  TYR    50     161.916 175.409 158.727  1.00  0.00           O  
ATOM    773  H   TYR    50     155.815 171.996 154.764  1.00  0.00           H  
ATOM    774  HA  TYR    50     158.290 172.841 154.021  1.00  0.00           H  
ATOM    775  HB2 TYR    50     156.856 173.853 155.522  1.00  0.00           H  
ATOM    776  HB3 TYR    50     156.998 172.466 156.605  1.00  0.00           H  
ATOM    777  HD1 TYR    50     159.138 174.989 155.076  1.00  0.00           H  
ATOM    778  HD2 TYR    50     158.482 172.334 158.323  1.00  0.00           H  
ATOM    779  HE1 TYR    50     160.926 176.224 156.344  1.00  0.00           H  
ATOM    780  HE2 TYR    50     160.567 173.142 159.391  1.00  0.00           H  
ATOM    781  HH  TYR    50     162.529 175.982 158.264  1.00  0.00           H  
ATOM    782  N   CYS    51     158.629 169.937 155.507  1.00  0.00           N  
ATOM    783  CA  CYS    51     159.495 168.741 155.560  1.00  0.00           C  
ATOM    784  C   CYS    51     159.776 168.071 154.110  1.00  0.00           C  
ATOM    785  O   CYS    51     160.963 167.698 153.957  1.00  0.00           O  
ATOM    786  CB  CYS    51     158.881 167.644 156.446  1.00  0.00           C  
ATOM    787  SG  CYS    51     159.017 167.939 158.193  1.00  0.00           S  
ATOM    788  H   CYS    51     157.731 169.893 155.968  1.00  0.00           H  
ATOM    789  HA  CYS    51     160.508 169.010 155.859  1.00  0.00           H  
ATOM    790  HB2 CYS    51     157.832 167.414 156.260  1.00  0.00           H  
ATOM    791  HB3 CYS    51     159.439 166.727 156.260  1.00  0.00           H  
ATOM    792  HG  CYS    51     158.268 169.033 158.365  1.00  0.00           H  
ATOM    793  N   ALA    52     158.915 168.076 153.104  1.00  0.00           N  
ATOM    794  CA  ALA    52     159.143 167.613 151.690  1.00  0.00           C  
ATOM    795  C   ALA    52     160.216 168.397 150.926  1.00  0.00           C  
ATOM    796  O   ALA    52     161.191 167.856 150.381  1.00  0.00           O  
ATOM    797  CB  ALA    52     157.831 167.402 150.854  1.00  0.00           C  
ATOM    798  H   ALA    52     157.998 168.482 153.219  1.00  0.00           H  
ATOM    799  HA  ALA    52     159.530 166.596 151.749  1.00  0.00           H  
ATOM    800  HB1 ALA    52     157.091 168.130 151.183  1.00  0.00           H  
ATOM    801  HB2 ALA    52     158.060 167.677 149.826  1.00  0.00           H  
ATOM    802  HB3 ALA    52     157.524 166.368 151.013  1.00  0.00           H  
ATOM    803  N   GLU    53     160.129 169.719 150.939  1.00  0.00           N  
ATOM    804  CA  GLU    53     161.072 170.777 150.487  1.00  0.00           C  
ATOM    805  C   GLU    53     162.376 170.703 151.261  1.00  0.00           C  
ATOM    806  O   GLU    53     163.450 171.077 150.754  1.00  0.00           O  
ATOM    807  CB  GLU    53     160.425 172.166 150.633  1.00  0.00           C  
ATOM    808  CG  GLU    53     159.109 172.273 149.841  1.00  0.00           C  
ATOM    809  CD  GLU    53     159.242 172.276 148.284  1.00  0.00           C  
ATOM    810  OE1 GLU    53     158.809 171.288 147.629  1.00  0.00           O  
ATOM    811  OE2 GLU    53     160.065 173.051 147.757  1.00  0.00           O1-
ATOM    812  H   GLU    53     159.266 170.005 151.379  1.00  0.00           H  
ATOM    813  HA  GLU    53     161.350 170.683 149.437  1.00  0.00           H  
ATOM    814  HB2 GLU    53     160.150 172.327 151.677  1.00  0.00           H  
ATOM    815  HB3 GLU    53     161.155 172.872 150.238  1.00  0.00           H  
ATOM    816  HG2 GLU    53     158.457 171.457 150.154  1.00  0.00           H  
ATOM    817  HG3 GLU    53     158.519 173.135 150.153  1.00  0.00           H  
ATOM    818  N   SER    54     162.417 170.213 152.467  1.00  0.00           N  
ATOM    819  CA  SER    54     163.671 169.972 153.235  1.00  0.00           C  
ATOM    820  C   SER    54     164.347 168.641 153.030  1.00  0.00           C  
ATOM    821  O   SER    54     165.603 168.575 153.114  1.00  0.00           O  
ATOM    822  CB  SER    54     163.458 170.229 154.734  1.00  0.00           C  
ATOM    823  OG  SER    54     162.950 171.550 154.843  1.00  0.00           O  
ATOM    824  H   SER    54     161.547 169.971 152.920  1.00  0.00           H  
ATOM    825  HA  SER    54     164.379 170.737 152.915  1.00  0.00           H  
ATOM    826  HB2 SER    54     162.728 169.547 155.171  1.00  0.00           H  
ATOM    827  HB3 SER    54     164.377 170.109 155.306  1.00  0.00           H  
ATOM    828  HG  SER    54     161.998 171.507 154.734  1.00  0.00           H  
ATOM    829  N   HIE    55     163.582 167.599 152.726  1.00  0.00           N  
ATOM    830  CA  HIE    55     164.085 166.337 152.069  1.00  0.00           C  
ATOM    831  C   HIE    55     164.787 166.697 150.733  1.00  0.00           C  
ATOM    832  O   HIE    55     165.855 166.154 150.406  1.00  0.00           O  
ATOM    833  CB  HIE    55     162.980 165.316 151.897  1.00  0.00           C  
ATOM    834  CG  HIE    55     162.742 164.354 153.080  1.00  0.00           C  
ATOM    835  CD2 HIE    55     161.467 164.050 153.599  1.00  0.00           C  
ATOM    836  ND1 HIE    55     163.667 163.609 153.764  1.00  0.00           N  
ATOM    837  CE1 HIE    55     162.943 162.977 154.705  1.00  0.00           C  
ATOM    838  NE2 HIE    55     161.634 163.169 154.602  1.00  0.00           N  
ATOM    839  H   HIE    55     162.581 167.674 152.624  1.00  0.00           H  
ATOM    840  HA  HIE    55     164.878 165.808 152.598  1.00  0.00           H  
ATOM    841  HB2 HIE    55     162.027 165.801 151.682  1.00  0.00           H  
ATOM    842  HB3 HIE    55     163.164 164.764 150.975  1.00  0.00           H  
ATOM    843  HD2 HIE    55     160.510 164.416 153.258  1.00  0.00           H  
ATOM    844  HE1 HIE    55     163.451 162.226 155.292  1.00  0.00           H  
ATOM    845  HE2 HIE    55     160.975 162.625 155.141  1.00  0.00           H  
ATOM    846  N   ILE    56     164.209 167.571 149.907  1.00  0.00           N  
ATOM    847  CA  ILE    56     164.796 168.018 148.653  1.00  0.00           C  
ATOM    848  C   ILE    56     166.111 168.681 148.967  1.00  0.00           C  
ATOM    849  O   ILE    56     167.107 168.135 148.489  1.00  0.00           O  
ATOM    850  CB  ILE    56     163.759 168.927 147.840  1.00  0.00           C  
ATOM    851  CG1 ILE    56     162.519 168.117 147.298  1.00  0.00           C  
ATOM    852  CG2 ILE    56     164.389 169.608 146.580  1.00  0.00           C  
ATOM    853  CD1 ILE    56     161.295 168.999 146.925  1.00  0.00           C  
ATOM    854  H   ILE    56     163.343 168.044 150.122  1.00  0.00           H  
ATOM    855  HA  ILE    56     164.991 167.136 148.042  1.00  0.00           H  
ATOM    856  HB  ILE    56     163.341 169.744 148.427  1.00  0.00           H  
ATOM    857 HG12 ILE    56     162.901 167.580 146.430  1.00  0.00           H  
ATOM    858 HG13 ILE    56     162.365 167.308 148.011  1.00  0.00           H  
ATOM    859 HG21 ILE    56     163.677 170.260 146.074  1.00  0.00           H  
ATOM    860 HG22 ILE    56     165.281 170.180 146.837  1.00  0.00           H  
ATOM    861 HG23 ILE    56     164.654 168.865 145.829  1.00  0.00           H  
ATOM    862 HD11 ILE    56     160.670 169.224 147.789  1.00  0.00           H  
ATOM    863 HD12 ILE    56     161.637 169.959 146.541  1.00  0.00           H  
ATOM    864 HD13 ILE    56     160.718 168.508 146.142  1.00  0.00           H  
ATOM    865  N   ARG    57     166.153 169.722 149.795  1.00  0.00           N  
ATOM    866  CA  ARG    57     167.352 170.362 150.306  1.00  0.00           C  
ATOM    867  C   ARG    57     168.428 169.346 150.788  1.00  0.00           C  
ATOM    868  O   ARG    57     169.592 169.534 150.360  1.00  0.00           O  
ATOM    869  CB  ARG    57     166.957 171.287 151.426  1.00  0.00           C  
ATOM    870  CG  ARG    57     168.189 172.058 152.029  1.00  0.00           C  
ATOM    871  CD  ARG    57     169.099 172.800 151.007  1.00  0.00           C  
ATOM    872  NE  ARG    57     170.065 173.539 151.817  1.00  0.00           N  
ATOM    873  CZ  ARG    57     170.651 174.648 151.416  1.00  0.00           C  
ATOM    874  NH1 ARG    57     170.751 174.874 150.223  1.00  0.00           N1+
ATOM    875  NH2 ARG    57     171.083 175.484 152.241  1.00  0.00           N  
ATOM    876  H   ARG    57     165.265 169.962 150.212  1.00  0.00           H  
ATOM    877  HA  ARG    57     167.865 170.919 149.522  1.00  0.00           H  
ATOM    878  HB2 ARG    57     166.319 172.014 150.925  1.00  0.00           H  
ATOM    879  HB3 ARG    57     166.358 170.821 152.209  1.00  0.00           H  
ATOM    880  HG2 ARG    57     167.828 172.820 152.719  1.00  0.00           H  
ATOM    881  HG3 ARG    57     168.879 171.351 152.492  1.00  0.00           H  
ATOM    882  HD2 ARG    57     169.641 172.070 150.408  1.00  0.00           H  
ATOM    883  HD3 ARG    57     168.482 173.425 150.361  1.00  0.00           H  
ATOM    884  HE  ARG    57     170.125 173.373 152.811  1.00  0.00           H  
ATOM    885 HH11 ARG    57     170.376 174.279 149.497  1.00  0.00           H  
ATOM    886 HH12 ARG    57     171.213 175.743 149.992  1.00  0.00           H  
ATOM    887 HH21 ARG    57     170.770 175.508 153.200  1.00  0.00           H  
ATOM    888 HH22 ARG    57     171.815 176.166 152.103  1.00  0.00           H  
ATOM    889  N   MET    58     168.010 168.366 151.579  1.00  0.00           N  
ATOM    890  CA  MET    58     168.930 167.244 152.018  1.00  0.00           C  
ATOM    891  C   MET    58     169.525 166.441 150.850  1.00  0.00           C  
ATOM    892  O   MET    58     170.749 166.283 150.757  1.00  0.00           O  
ATOM    893  CB  MET    58     168.201 166.535 153.183  1.00  0.00           C  
ATOM    894  CG  MET    58     168.951 165.294 153.600  1.00  0.00           C  
ATOM    895  SD  MET    58     168.420 164.504 155.207  1.00  0.00           S  
ATOM    896  CE  MET    58     166.743 164.053 154.707  1.00  0.00           C  
ATOM    897  H   MET    58     167.035 168.169 151.755  1.00  0.00           H  
ATOM    898  HA  MET    58     169.808 167.667 152.506  1.00  0.00           H  
ATOM    899  HB2 MET    58     168.244 167.181 154.060  1.00  0.00           H  
ATOM    900  HB3 MET    58     167.220 166.193 152.853  1.00  0.00           H  
ATOM    901  HG2 MET    58     168.816 164.548 152.816  1.00  0.00           H  
ATOM    902  HG3 MET    58     169.970 165.580 153.861  1.00  0.00           H  
ATOM    903  HE1 MET    58     166.092 164.423 155.499  1.00  0.00           H  
ATOM    904  HE2 MET    58     166.490 164.438 153.720  1.00  0.00           H  
ATOM    905  HE3 MET    58     166.761 162.970 154.835  1.00  0.00           H  
ATOM    906  N   ILE    59     168.663 165.956 149.964  1.00  0.00           N  
ATOM    907  CA  ILE    59     169.163 165.285 148.709  1.00  0.00           C  
ATOM    908  C   ILE    59     170.032 166.232 147.790  1.00  0.00           C  
ATOM    909  O   ILE    59     170.939 165.682 147.211  1.00  0.00           O  
ATOM    910  CB  ILE    59     167.919 164.600 147.994  1.00  0.00           C  
ATOM    911  CG1 ILE    59     167.291 163.429 148.818  1.00  0.00           C  
ATOM    912  CG2 ILE    59     168.451 163.958 146.697  1.00  0.00           C  
ATOM    913  CD1 ILE    59     168.172 162.239 149.116  1.00  0.00           C  
ATOM    914  H   ILE    59     167.683 166.209 149.968  1.00  0.00           H  
ATOM    915  HA  ILE    59     169.847 164.462 148.925  1.00  0.00           H  
ATOM    916  HB  ILE    59     167.163 165.352 147.765  1.00  0.00           H  
ATOM    917 HG12 ILE    59     167.007 163.874 149.773  1.00  0.00           H  
ATOM    918 HG13 ILE    59     166.389 163.160 148.267  1.00  0.00           H  
ATOM    919 HG21 ILE    59     168.849 164.736 146.044  1.00  0.00           H  
ATOM    920 HG22 ILE    59     169.193 163.213 146.982  1.00  0.00           H  
ATOM    921 HG23 ILE    59     167.825 163.442 145.969  1.00  0.00           H  
ATOM    922 HD11 ILE    59     168.457 161.600 148.281  1.00  0.00           H  
ATOM    923 HD12 ILE    59     169.113 162.551 149.568  1.00  0.00           H  
ATOM    924 HD13 ILE    59     167.665 161.663 149.889  1.00  0.00           H  
ATOM    925  N   LYS    60     169.811 167.538 147.676  1.00  0.00           N  
ATOM    926  CA  LYS    60     170.591 168.408 146.746  1.00  0.00           C  
ATOM    927  C   LYS    60     171.950 168.696 147.343  1.00  0.00           C  
ATOM    928  O   LYS    60     172.888 168.875 146.578  1.00  0.00           O  
ATOM    929  CB  LYS    60     169.818 169.734 146.562  1.00  0.00           C  
ATOM    930  CG  LYS    60     168.644 169.499 145.585  1.00  0.00           C  
ATOM    931  CD  LYS    60     167.808 170.798 145.405  1.00  0.00           C  
ATOM    932  CE  LYS    60     168.697 171.874 144.759  1.00  0.00           C  
ATOM    933  NZ  LYS    60     168.035 173.192 144.615  1.00  0.00           N1+
ATOM    934  H   LYS    60     169.038 167.933 148.192  1.00  0.00           H  
ATOM    935  HA  LYS    60     170.758 167.969 145.762  1.00  0.00           H  
ATOM    936  HB2 LYS    60     169.526 170.033 147.568  1.00  0.00           H  
ATOM    937  HB3 LYS    60     170.489 170.470 146.116  1.00  0.00           H  
ATOM    938  HG2 LYS    60     168.995 169.269 144.578  1.00  0.00           H  
ATOM    939  HG3 LYS    60     168.014 168.696 145.970  1.00  0.00           H  
ATOM    940  HD2 LYS    60     167.037 170.473 144.706  1.00  0.00           H  
ATOM    941  HD3 LYS    60     167.309 171.130 146.316  1.00  0.00           H  
ATOM    942  HE2 LYS    60     169.512 171.968 145.476  1.00  0.00           H  
ATOM    943  HE3 LYS    60     169.102 171.562 143.797  1.00  0.00           H  
ATOM    944  HZ1 LYS    60     167.762 173.571 145.510  1.00  0.00           H  
ATOM    945  HZ2 LYS    60     168.611 173.789 144.041  1.00  0.00           H  
ATOM    946  HZ3 LYS    60     167.143 173.020 144.173  1.00  0.00           H  
ATOM    947  N   THR    61     172.137 168.803 148.660  1.00  0.00           N  
ATOM    948  CA  THR    61     173.328 169.436 149.235  1.00  0.00           C  
ATOM    949  C   THR    61     173.941 168.511 150.303  1.00  0.00           C  
ATOM    950  O   THR    61     174.829 168.957 151.050  1.00  0.00           O  
ATOM    951  CB  THR    61     172.959 170.799 149.886  1.00  0.00           C  
ATOM    952  CG2 THR    61     172.368 171.764 148.925  1.00  0.00           C  
ATOM    953  OG1 THR    61     172.128 170.645 151.014  1.00  0.00           O  
ATOM    954  H   THR    61     171.348 168.639 149.270  1.00  0.00           H  
ATOM    955  HA  THR    61     174.007 169.616 148.404  1.00  0.00           H  
ATOM    956  HB  THR    61     173.863 171.264 150.276  1.00  0.00           H  
ATOM    957  HG1 THR    61     171.238 170.320 150.861  1.00  0.00           H  
ATOM    958 HG21 THR    61     173.007 171.974 148.067  1.00  0.00           H  
ATOM    959 HG22 THR    61     171.332 171.525 148.684  1.00  0.00           H  
ATOM    960 HG23 THR    61     172.290 172.743 149.398  1.00  0.00           H  
ATOM    961  N   GLY    62     173.449 167.267 150.518  1.00  0.00           N  
ATOM    962  CA  GLY    62     173.936 166.385 151.597  1.00  0.00           C  
ATOM    963  C   GLY    62     173.217 166.598 153.001  1.00  0.00           C  
ATOM    964  O   GLY    62     173.393 165.741 153.925  1.00  0.00           O  
ATOM    965  H   GLY    62     172.624 166.958 150.022  1.00  0.00           H  
ATOM    966  HA2 GLY    62     173.861 165.353 151.256  1.00  0.00           H  
ATOM    967  HA3 GLY    62     174.991 166.654 151.657  1.00  0.00           H  
ATOM    968  N   GLU    63     172.453 167.661 153.228  1.00  0.00           N  
ATOM    969  CA  GLU    63     171.890 167.975 154.545  1.00  0.00           C  
ATOM    970  C   GLU    63     170.776 169.035 154.421  1.00  0.00           C  
ATOM    971  O   GLU    63     170.743 169.951 153.584  1.00  0.00           O  
ATOM    972  CB  GLU    63     173.029 168.443 155.444  1.00  0.00           C  
ATOM    973  CG  GLU    63     172.594 169.267 156.682  1.00  0.00           C  
ATOM    974  CD  GLU    63     173.884 169.411 157.477  1.00  0.00           C  
ATOM    975  OE1 GLU    63     173.896 168.854 158.549  1.00  0.00           O  
ATOM    976  OE2 GLU    63     174.969 169.887 157.075  1.00  0.00           O1-
ATOM    977  H   GLU    63     172.268 168.274 152.448  1.00  0.00           H  
ATOM    978  HA  GLU    63     171.490 167.072 155.004  1.00  0.00           H  
ATOM    979  HB2 GLU    63     173.626 167.574 155.720  1.00  0.00           H  
ATOM    980  HB3 GLU    63     173.683 169.116 154.890  1.00  0.00           H  
ATOM    981  HG2 GLU    63     172.190 170.226 156.358  1.00  0.00           H  
ATOM    982  HG3 GLU    63     171.851 168.721 157.263  1.00  0.00           H  
ATOM    983  N   SER    64     169.816 169.031 155.324  1.00  0.00           N  
ATOM    984  CA  SER    64     168.612 169.948 155.391  1.00  0.00           C  
ATOM    985  C   SER    64     169.014 171.378 155.717  1.00  0.00           C  
ATOM    986  O   SER    64     168.348 172.272 155.136  1.00  0.00           O  
ATOM    987  CB  SER    64     167.450 169.490 156.325  1.00  0.00           C  
ATOM    988  OG  SER    64     167.898 169.480 157.674  1.00  0.00           O  
ATOM    989  H   SER    64     169.963 168.479 156.156  1.00  0.00           H  
ATOM    990  HA  SER    64     168.141 169.991 154.410  1.00  0.00           H  
ATOM    991  HB2 SER    64     166.701 170.262 156.155  1.00  0.00           H  
ATOM    992  HB3 SER    64     167.223 168.520 155.881  1.00  0.00           H  
ATOM    993  HG  SER    64     167.688 170.330 158.068  1.00  0.00           H  
ATOM    994  N   GLY    65     170.014 171.624 156.503  1.00  0.00           N  
ATOM    995  CA  GLY    65     170.056 172.820 157.317  1.00  0.00           C  
ATOM    996  C   GLY    65     168.994 172.862 158.507  1.00  0.00           C  
ATOM    997  O   GLY    65     168.185 171.900 158.705  1.00  0.00           O  
ATOM    998  H   GLY    65     170.444 170.766 156.818  1.00  0.00           H  
ATOM    999  HA2 GLY    65     171.010 172.796 157.844  1.00  0.00           H  
ATOM   1000  HA3 GLY    65     169.891 173.689 156.680  1.00  0.00           H  
ATOM   1001  N   MET    66     169.002 173.900 159.349  1.00  0.00           N  
ATOM   1002  CA  MET    66     168.067 174.102 160.503  1.00  0.00           C  
ATOM   1003  C   MET    66     166.575 174.279 160.101  1.00  0.00           C  
ATOM   1004  O   MET    66     166.274 175.313 159.618  1.00  0.00           O  
ATOM   1005  CB  MET    66     168.576 175.374 161.156  1.00  0.00           C  
ATOM   1006  CG  MET    66     167.970 175.461 162.539  1.00  0.00           C  
ATOM   1007  SD  MET    66     166.453 176.408 162.454  1.00  0.00           S  
ATOM   1008  CE  MET    66     166.969 177.968 163.237  1.00  0.00           C  
ATOM   1009  H   MET    66     169.696 174.626 159.251  1.00  0.00           H  
ATOM   1010  HA  MET    66     168.175 173.322 161.257  1.00  0.00           H  
ATOM   1011  HB2 MET    66     169.663 175.295 161.192  1.00  0.00           H  
ATOM   1012  HB3 MET    66     168.323 176.244 160.551  1.00  0.00           H  
ATOM   1013  HG2 MET    66     167.802 174.502 163.031  1.00  0.00           H  
ATOM   1014  HG3 MET    66     168.652 175.991 163.203  1.00  0.00           H  
ATOM   1015  HE1 MET    66     167.703 178.472 162.608  1.00  0.00           H  
ATOM   1016  HE2 MET    66     166.112 178.544 163.588  1.00  0.00           H  
ATOM   1017  HE3 MET    66     167.497 177.685 164.148  1.00  0.00           H  
ATOM   1018  N   ILE    67     165.727 173.228 160.394  1.00  0.00           N  
ATOM   1019  CA  ILE    67     164.289 173.423 160.151  1.00  0.00           C  
ATOM   1020  C   ILE    67     163.483 173.305 161.457  1.00  0.00           C  
ATOM   1021  O   ILE    67     164.067 172.809 162.463  1.00  0.00           O  
ATOM   1022  CB  ILE    67     163.751 172.493 159.040  1.00  0.00           C  
ATOM   1023  CG1 ILE    67     163.895 171.031 159.351  1.00  0.00           C  
ATOM   1024  CG2 ILE    67     164.460 172.782 157.734  1.00  0.00           C  
ATOM   1025  CD1 ILE    67     162.752 170.179 158.823  1.00  0.00           C  
ATOM   1026  H   ILE    67     165.960 172.445 160.987  1.00  0.00           H  
ATOM   1027  HA  ILE    67     164.014 174.451 159.917  1.00  0.00           H  
ATOM   1028  HB  ILE    67     162.678 172.649 158.929  1.00  0.00           H  
ATOM   1029 HG12 ILE    67     164.789 170.633 158.870  1.00  0.00           H  
ATOM   1030 HG13 ILE    67     164.034 170.878 160.421  1.00  0.00           H  
ATOM   1031 HG21 ILE    67     164.036 172.109 156.990  1.00  0.00           H  
ATOM   1032 HG22 ILE    67     164.303 173.839 157.522  1.00  0.00           H  
ATOM   1033 HG23 ILE    67     165.532 172.583 157.773  1.00  0.00           H  
ATOM   1034 HD11 ILE    67     161.800 170.689 158.964  1.00  0.00           H  
ATOM   1035 HD12 ILE    67     162.971 169.864 157.803  1.00  0.00           H  
ATOM   1036 HD13 ILE    67     162.794 169.247 159.385  1.00  0.00           H  
ATOM   1037  N   VAL    68     162.265 173.954 161.420  1.00  0.00           N  
ATOM   1038  CA  VAL    68     161.414 174.110 162.589  1.00  0.00           C  
ATOM   1039  C   VAL    68     159.947 173.722 162.236  1.00  0.00           C  
ATOM   1040  O   VAL    68     159.332 174.277 161.355  1.00  0.00           O  
ATOM   1041  CB  VAL    68     161.545 175.585 163.062  1.00  0.00           C  
ATOM   1042  CG1 VAL    68     160.290 176.025 163.914  1.00  0.00           C  
ATOM   1043  CG2 VAL    68     162.757 175.874 163.978  1.00  0.00           C  
ATOM   1044  H   VAL    68     161.939 174.367 160.559  1.00  0.00           H  
ATOM   1045  HA  VAL    68     161.755 173.550 163.460  1.00  0.00           H  
ATOM   1046  HB  VAL    68     161.499 176.226 162.181  1.00  0.00           H  
ATOM   1047 HG11 VAL    68     160.453 176.984 164.407  1.00  0.00           H  
ATOM   1048 HG12 VAL    68     159.392 176.009 163.297  1.00  0.00           H  
ATOM   1049 HG13 VAL    68     160.196 175.378 164.786  1.00  0.00           H  
ATOM   1050 HG21 VAL    68     163.728 175.779 163.491  1.00  0.00           H  
ATOM   1051 HG22 VAL    68     162.768 176.957 164.107  1.00  0.00           H  
ATOM   1052 HG23 VAL    68     162.780 175.360 164.939  1.00  0.00           H  
ATOM   1053  N   PHE    69     159.417 172.762 162.949  1.00  0.00           N  
ATOM   1054  CA  PHE    69     158.138 172.110 162.503  1.00  0.00           C  
ATOM   1055  C   PHE    69     157.320 171.693 163.682  1.00  0.00           C  
ATOM   1056  O   PHE    69     157.725 171.700 164.813  1.00  0.00           O  
ATOM   1057  CB  PHE    69     158.344 170.951 161.523  1.00  0.00           C  
ATOM   1058  CG  PHE    69     158.922 169.643 162.043  1.00  0.00           C  
ATOM   1059  CD1 PHE    69     158.041 168.668 162.738  1.00  0.00           C  
ATOM   1060  CD2 PHE    69     160.318 169.429 161.915  1.00  0.00           C  
ATOM   1061  CE1 PHE    69     158.598 167.475 163.177  1.00  0.00           C  
ATOM   1062  CE2 PHE    69     160.822 168.221 162.464  1.00  0.00           C  
ATOM   1063  CZ  PHE    69     159.975 167.274 163.001  1.00  0.00           C  
ATOM   1064  H   PHE    69     159.789 172.422 163.824  1.00  0.00           H  
ATOM   1065  HA  PHE    69     157.610 172.938 162.028  1.00  0.00           H  
ATOM   1066  HB2 PHE    69     157.416 170.695 161.012  1.00  0.00           H  
ATOM   1067  HB3 PHE    69     158.993 171.318 160.727  1.00  0.00           H  
ATOM   1068  HD1 PHE    69     156.972 168.832 162.761  1.00  0.00           H  
ATOM   1069  HD2 PHE    69     160.945 170.237 161.569  1.00  0.00           H  
ATOM   1070  HE1 PHE    69     157.979 166.712 163.626  1.00  0.00           H  
ATOM   1071  HE2 PHE    69     161.772 167.899 162.061  1.00  0.00           H  
ATOM   1072  HZ  PHE    69     160.370 166.270 162.964  1.00  0.00           H  
ATOM   1073  N   ARG    70     156.017 171.459 163.395  1.00  0.00           N  
ATOM   1074  CA  ARG    70     154.977 171.062 164.353  1.00  0.00           C  
ATOM   1075  C   ARG    70     154.865 169.533 164.350  1.00  0.00           C  
ATOM   1076  O   ARG    70     154.213 168.981 163.451  1.00  0.00           O  
ATOM   1077  CB  ARG    70     153.586 171.632 164.041  1.00  0.00           C  
ATOM   1078  CG  ARG    70     153.634 173.196 164.270  1.00  0.00           C  
ATOM   1079  CD  ARG    70     152.510 173.880 163.458  1.00  0.00           C  
ATOM   1080  NE  ARG    70     152.818 174.072 162.012  1.00  0.00           N  
ATOM   1081  CZ  ARG    70     152.006 174.729 161.200  1.00  0.00           C  
ATOM   1082  NH1 ARG    70     150.845 175.279 161.583  1.00  0.00           N1+
ATOM   1083  NH2 ARG    70     152.237 174.781 159.936  1.00  0.00           N  
ATOM   1084  H   ARG    70     155.799 171.686 162.435  1.00  0.00           H  
ATOM   1085  HA  ARG    70     155.265 171.373 165.358  1.00  0.00           H  
ATOM   1086  HB2 ARG    70     153.342 171.342 163.019  1.00  0.00           H  
ATOM   1087  HB3 ARG    70     152.792 171.280 164.699  1.00  0.00           H  
ATOM   1088  HG2 ARG    70     153.579 173.368 165.345  1.00  0.00           H  
ATOM   1089  HG3 ARG    70     154.546 173.567 163.803  1.00  0.00           H  
ATOM   1090  HD2 ARG    70     151.567 173.369 163.644  1.00  0.00           H  
ATOM   1091  HD3 ARG    70     152.374 174.864 163.905  1.00  0.00           H  
ATOM   1092  HE  ARG    70     153.632 173.584 161.664  1.00  0.00           H  
ATOM   1093 HH11 ARG    70     150.436 174.997 162.463  1.00  0.00           H  
ATOM   1094 HH12 ARG    70     150.289 175.818 160.934  1.00  0.00           H  
ATOM   1095 HH21 ARG    70     152.991 174.298 159.468  1.00  0.00           H  
ATOM   1096 HH22 ARG    70     151.493 175.246 159.435  1.00  0.00           H  
ATOM   1097  N   LEU    71     155.534 168.850 165.347  1.00  0.00           N  
ATOM   1098  CA  LEU    71     155.326 167.475 165.682  1.00  0.00           C  
ATOM   1099  C   LEU    71     154.065 167.096 166.462  1.00  0.00           C  
ATOM   1100  O   LEU    71     153.700 167.977 167.221  1.00  0.00           O  
ATOM   1101  CB  LEU    71     156.589 167.044 166.475  1.00  0.00           C  
ATOM   1102  CG  LEU    71     156.773 165.569 166.795  1.00  0.00           C  
ATOM   1103  CD1 LEU    71     157.213 164.811 165.586  1.00  0.00           C  
ATOM   1104  CD2 LEU    71     157.800 165.354 167.884  1.00  0.00           C  
ATOM   1105  H   LEU    71     155.951 169.446 166.048  1.00  0.00           H  
ATOM   1106  HA  LEU    71     155.300 166.922 164.742  1.00  0.00           H  
ATOM   1107  HB2 LEU    71     157.422 167.395 165.864  1.00  0.00           H  
ATOM   1108  HB3 LEU    71     156.556 167.597 167.414  1.00  0.00           H  
ATOM   1109  HG  LEU    71     155.811 165.195 167.148  1.00  0.00           H  
ATOM   1110 HD11 LEU    71     157.254 163.763 165.878  1.00  0.00           H  
ATOM   1111 HD12 LEU    71     156.482 164.912 164.783  1.00  0.00           H  
ATOM   1112 HD13 LEU    71     158.205 165.184 165.333  1.00  0.00           H  
ATOM   1113 HD21 LEU    71     157.559 165.751 168.870  1.00  0.00           H  
ATOM   1114 HD22 LEU    71     157.840 164.266 167.941  1.00  0.00           H  
ATOM   1115 HD23 LEU    71     158.754 165.807 167.608  1.00  0.00           H  
ATOM   1116  N   LEU    72     153.467 165.863 166.302  1.00  0.00           N  
ATOM   1117  CA  LEU    72     152.319 165.345 167.218  1.00  0.00           C  
ATOM   1118  C   LEU    72     153.017 164.738 168.505  1.00  0.00           C  
ATOM   1119  O   LEU    72     153.921 163.963 168.409  1.00  0.00           O  
ATOM   1120  CB  LEU    72     151.606 164.165 166.460  1.00  0.00           C  
ATOM   1121  CG  LEU    72     150.340 163.661 167.168  1.00  0.00           C  
ATOM   1122  CD1 LEU    72     149.189 164.500 166.732  1.00  0.00           C  
ATOM   1123  CD2 LEU    72     150.109 162.219 166.866  1.00  0.00           C  
ATOM   1124  H   LEU    72     153.825 165.059 165.806  1.00  0.00           H  
ATOM   1125  HA  LEU    72     151.589 166.134 167.394  1.00  0.00           H  
ATOM   1126  HB2 LEU    72     151.265 164.495 165.479  1.00  0.00           H  
ATOM   1127  HB3 LEU    72     152.271 163.307 166.360  1.00  0.00           H  
ATOM   1128  HG  LEU    72     150.452 163.711 168.251  1.00  0.00           H  
ATOM   1129 HD11 LEU    72     149.308 165.565 166.940  1.00  0.00           H  
ATOM   1130 HD12 LEU    72     149.123 164.491 165.644  1.00  0.00           H  
ATOM   1131 HD13 LEU    72     148.278 164.142 167.212  1.00  0.00           H  
ATOM   1132 HD21 LEU    72     149.051 162.001 167.011  1.00  0.00           H  
ATOM   1133 HD22 LEU    72     150.122 162.025 165.794  1.00  0.00           H  
ATOM   1134 HD23 LEU    72     150.800 161.507 167.317  1.00  0.00           H  
ATOM   1135  N   THR    73     152.564 165.014 169.771  1.00  0.00           N  
ATOM   1136  CA  THR    73     153.154 164.503 171.019  1.00  0.00           C  
ATOM   1137  C   THR    73     152.063 163.924 171.972  1.00  0.00           C  
ATOM   1138  O   THR    73     150.935 164.383 171.949  1.00  0.00           O  
ATOM   1139  CB  THR    73     154.199 165.433 171.643  1.00  0.00           C  
ATOM   1140  CG2 THR    73     155.250 165.793 170.602  1.00  0.00           C  
ATOM   1141  OG1 THR    73     153.570 166.713 171.953  1.00  0.00           O  
ATOM   1142  H   THR    73     151.808 165.656 169.960  1.00  0.00           H  
ATOM   1143  HA  THR    73     153.720 163.614 170.738  1.00  0.00           H  
ATOM   1144  HB  THR    73     154.710 164.953 172.477  1.00  0.00           H  
ATOM   1145  HG1 THR    73     153.060 166.671 172.765  1.00  0.00           H  
ATOM   1146 HG21 THR    73     156.097 166.229 171.132  1.00  0.00           H  
ATOM   1147 HG22 THR    73     155.696 164.975 170.038  1.00  0.00           H  
ATOM   1148 HG23 THR    73     154.886 166.510 169.867  1.00  0.00           H  
ATOM   1149  N   LYS    74     152.466 162.917 172.731  1.00  0.00           N  
ATOM   1150  CA  LYS    74     151.577 161.963 173.553  1.00  0.00           C  
ATOM   1151  C   LYS    74     150.734 162.717 174.558  1.00  0.00           C  
ATOM   1152  O   LYS    74     149.641 162.278 174.889  1.00  0.00           O  
ATOM   1153  CB  LYS    74     152.383 160.851 174.287  1.00  0.00           C  
ATOM   1154  CG  LYS    74     151.833 159.410 174.240  1.00  0.00           C  
ATOM   1155  CD  LYS    74     152.710 158.297 174.934  1.00  0.00           C  
ATOM   1156  CE  LYS    74     154.159 158.292 174.453  1.00  0.00           C  
ATOM   1157  NZ  LYS    74     154.411 157.843 173.112  1.00  0.00           N1+
ATOM   1158  H   LYS    74     153.469 162.830 172.813  1.00  0.00           H  
ATOM   1159  HA  LYS    74     150.810 161.595 172.872  1.00  0.00           H  
ATOM   1160  HB2 LYS    74     153.408 160.784 173.923  1.00  0.00           H  
ATOM   1161  HB3 LYS    74     152.445 161.122 175.340  1.00  0.00           H  
ATOM   1162  HG2 LYS    74     150.785 159.299 174.520  1.00  0.00           H  
ATOM   1163  HG3 LYS    74     151.859 159.118 173.190  1.00  0.00           H  
ATOM   1164  HD2 LYS    74     152.661 158.524 175.999  1.00  0.00           H  
ATOM   1165  HD3 LYS    74     152.222 157.359 174.667  1.00  0.00           H  
ATOM   1166  HE2 LYS    74     154.714 159.213 174.629  1.00  0.00           H  
ATOM   1167  HE3 LYS    74     154.653 157.541 175.071  1.00  0.00           H  
ATOM   1168  HZ1 LYS    74     154.214 158.594 172.468  1.00  0.00           H  
ATOM   1169  HZ2 LYS    74     155.374 157.586 172.951  1.00  0.00           H  
ATOM   1170  HZ3 LYS    74     153.859 157.017 172.922  1.00  0.00           H  
ATOM   1171  N   ASN    75     151.198 163.850 175.050  1.00  0.00           N  
ATOM   1172  CA  ASN    75     150.549 164.680 176.056  1.00  0.00           C  
ATOM   1173  C   ASN    75     149.534 165.660 175.407  1.00  0.00           C  
ATOM   1174  O   ASN    75     149.428 166.835 175.756  1.00  0.00           O  
ATOM   1175  CB  ASN    75     151.744 165.481 176.620  1.00  0.00           C  
ATOM   1176  CG  ASN    75     152.486 166.468 175.688  1.00  0.00           C  
ATOM   1177  ND2 ASN    75     153.106 167.487 176.275  1.00  0.00           N  
ATOM   1178  OD1 ASN    75     152.772 166.229 174.579  1.00  0.00           O  
ATOM   1179  H   ASN    75     152.148 164.027 174.757  1.00  0.00           H  
ATOM   1180  HA  ASN    75     150.039 164.139 176.854  1.00  0.00           H  
ATOM   1181  HB2 ASN    75     151.403 166.067 177.473  1.00  0.00           H  
ATOM   1182  HB3 ASN    75     152.485 164.925 177.193  1.00  0.00           H  
ATOM   1183 HD21 ASN    75     153.608 168.185 175.746  1.00  0.00           H  
ATOM   1184 HD22 ASN    75     153.137 167.562 177.282  1.00  0.00           H  
ATOM   1185  N   ASN    76     148.722 165.186 174.435  1.00  0.00           N  
ATOM   1186  CA  ASN    76     147.530 165.799 173.914  1.00  0.00           C  
ATOM   1187  C   ASN    76     147.723 167.196 173.239  1.00  0.00           C  
ATOM   1188  O   ASN    76     146.956 168.137 173.394  1.00  0.00           O  
ATOM   1189  CB  ASN    76     146.305 165.754 174.846  1.00  0.00           C  
ATOM   1190  CG  ASN    76     146.185 164.544 175.755  1.00  0.00           C  
ATOM   1191  ND2 ASN    76     145.631 164.756 176.908  1.00  0.00           N  
ATOM   1192  OD1 ASN    76     146.678 163.486 175.496  1.00  0.00           O  
ATOM   1193  H   ASN    76     148.798 164.218 174.157  1.00  0.00           H  
ATOM   1194  HA  ASN    76     147.317 165.199 173.029  1.00  0.00           H  
ATOM   1195  HB2 ASN    76     146.335 166.621 175.507  1.00  0.00           H  
ATOM   1196  HB3 ASN    76     145.449 165.795 174.173  1.00  0.00           H  
ATOM   1197 HD21 ASN    76     145.670 164.077 177.656  1.00  0.00           H  
ATOM   1198 HD22 ASN    76     145.417 165.704 177.183  1.00  0.00           H  
ATOM   1199  N   ARG    77     148.744 167.289 172.424  1.00  0.00           N  
ATOM   1200  CA  ARG    77     149.152 168.483 171.726  1.00  0.00           C  
ATOM   1201  C   ARG    77     150.092 168.251 170.558  1.00  0.00           C  
ATOM   1202  O   ARG    77     150.662 167.175 170.365  1.00  0.00           O  
ATOM   1203  CB  ARG    77     149.687 169.479 172.800  1.00  0.00           C  
ATOM   1204  CG  ARG    77     151.132 169.276 173.318  1.00  0.00           C  
ATOM   1205  CD  ARG    77     151.741 170.551 174.055  1.00  0.00           C  
ATOM   1206  NE  ARG    77     151.753 170.525 175.521  1.00  0.00           N  
ATOM   1207  CZ  ARG    77     152.232 171.520 176.263  1.00  0.00           C  
ATOM   1208  NH1 ARG    77     153.099 172.424 175.781  1.00  0.00           N1+
ATOM   1209  NH2 ARG    77     151.955 171.567 177.508  1.00  0.00           N  
ATOM   1210  H   ARG    77     149.472 166.592 172.427  1.00  0.00           H  
ATOM   1211  HA  ARG    77     148.291 168.903 171.204  1.00  0.00           H  
ATOM   1212  HB2 ARG    77     149.601 170.464 172.342  1.00  0.00           H  
ATOM   1213  HB3 ARG    77     149.047 169.489 173.684  1.00  0.00           H  
ATOM   1214  HG2 ARG    77     151.149 168.528 174.111  1.00  0.00           H  
ATOM   1215  HG3 ARG    77     151.779 168.967 172.498  1.00  0.00           H  
ATOM   1216  HD2 ARG    77     152.749 170.590 173.641  1.00  0.00           H  
ATOM   1217  HD3 ARG    77     151.263 171.461 173.694  1.00  0.00           H  
ATOM   1218  HE  ARG    77     151.332 169.769 176.042  1.00  0.00           H  
ATOM   1219 HH11 ARG    77     152.984 172.707 174.818  1.00  0.00           H  
ATOM   1220 HH12 ARG    77     153.346 173.181 176.402  1.00  0.00           H  
ATOM   1221 HH21 ARG    77     151.180 170.958 177.731  1.00  0.00           H  
ATOM   1222 HH22 ARG    77     152.385 172.237 178.129  1.00  0.00           H  
ATOM   1223  N   TRP    78     150.214 169.342 169.829  1.00  0.00           N  
ATOM   1224  CA  TRP    78     151.251 169.562 168.841  1.00  0.00           C  
ATOM   1225  C   TRP    78     152.454 170.252 169.576  1.00  0.00           C  
ATOM   1226  O   TRP    78     152.293 171.100 170.441  1.00  0.00           O  
ATOM   1227  CB  TRP    78     150.665 170.475 167.735  1.00  0.00           C  
ATOM   1228  CG  TRP    78     149.694 169.747 166.820  1.00  0.00           C  
ATOM   1229  CD1 TRP    78     148.334 169.614 167.025  1.00  0.00           C  
ATOM   1230  CD2 TRP    78     149.955 168.784 165.741  1.00  0.00           C  
ATOM   1231  CE2 TRP    78     148.778 168.251 165.235  1.00  0.00           C  
ATOM   1232  CE3 TRP    78     151.130 168.226 165.246  1.00  0.00           C  
ATOM   1233  NE1 TRP    78     147.810 168.850 166.006  1.00  0.00           N  
ATOM   1234  CZ2 TRP    78     148.746 167.367 164.136  1.00  0.00           C  
ATOM   1235  CZ3 TRP    78     151.164 167.247 164.213  1.00  0.00           C  
ATOM   1236  CH2 TRP    78     149.977 166.826 163.662  1.00  0.00           C  
ATOM   1237  H   TRP    78     149.650 170.128 170.114  1.00  0.00           H  
ATOM   1238  HA  TRP    78     151.558 168.666 168.299  1.00  0.00           H  
ATOM   1239  HB2 TRP    78     150.351 171.457 168.089  1.00  0.00           H  
ATOM   1240  HB3 TRP    78     151.504 170.869 167.161  1.00  0.00           H  
ATOM   1241  HD1 TRP    78     147.817 170.114 167.832  1.00  0.00           H  
ATOM   1242  HE1 TRP    78     146.815 168.713 165.897  1.00  0.00           H  
ATOM   1243  HE3 TRP    78     152.084 168.610 165.575  1.00  0.00           H  
ATOM   1244  HZ2 TRP    78     147.801 167.088 163.696  1.00  0.00           H  
ATOM   1245  HZ3 TRP    78     152.131 166.997 163.802  1.00  0.00           H  
ATOM   1246  HH2 TRP    78     150.015 166.271 162.734  1.00  0.00           H  
ATOM   1247  N   THR    79     153.673 169.971 169.134  1.00  0.00           N  
ATOM   1248  CA  THR    79     154.926 170.477 169.693  1.00  0.00           C  
ATOM   1249  C   THR    79     155.823 170.930 168.593  1.00  0.00           C  
ATOM   1250  O   THR    79     156.333 170.114 167.811  1.00  0.00           O  
ATOM   1251  CB  THR    79     155.539 169.448 170.631  1.00  0.00           C  
ATOM   1252  CG2 THR    79     156.932 169.910 171.107  1.00  0.00           C  
ATOM   1253  OG1 THR    79     154.788 169.145 171.830  1.00  0.00           O  
ATOM   1254  H   THR    79     153.692 169.197 168.486  1.00  0.00           H  
ATOM   1255  HA  THR    79     154.752 171.371 170.291  1.00  0.00           H  
ATOM   1256  HB  THR    79     155.680 168.468 170.175  1.00  0.00           H  
ATOM   1257  HG1 THR    79     154.300 168.340 171.640  1.00  0.00           H  
ATOM   1258 HG21 THR    79     156.727 170.819 171.673  1.00  0.00           H  
ATOM   1259 HG22 THR    79     157.426 169.124 171.677  1.00  0.00           H  
ATOM   1260 HG23 THR    79     157.473 170.049 170.171  1.00  0.00           H  
ATOM   1261  N   TRP    80     156.044 172.244 168.606  1.00  0.00           N  
ATOM   1262  CA  TRP    80     157.165 172.836 167.903  1.00  0.00           C  
ATOM   1263  C   TRP    80     158.542 172.227 168.184  1.00  0.00           C  
ATOM   1264  O   TRP    80     158.935 172.162 169.349  1.00  0.00           O  
ATOM   1265  CB  TRP    80     157.306 174.386 168.133  1.00  0.00           C  
ATOM   1266  CG  TRP    80     156.108 175.118 167.703  1.00  0.00           C  
ATOM   1267  CD1 TRP    80     154.966 175.332 168.297  1.00  0.00           C  
ATOM   1268  CD2 TRP    80     155.827 175.542 166.356  1.00  0.00           C  
ATOM   1269  CE2 TRP    80     154.499 176.127 166.276  1.00  0.00           C  
ATOM   1270  CE3 TRP    80     156.529 175.386 165.179  1.00  0.00           C  
ATOM   1271  NE1 TRP    80     154.042 176.015 167.524  1.00  0.00           N  
ATOM   1272  CZ2 TRP    80     153.956 176.658 165.123  1.00  0.00           C  
ATOM   1273  CZ3 TRP    80     155.954 175.862 163.994  1.00  0.00           C  
ATOM   1274  CH2 TRP    80     154.709 176.557 163.992  1.00  0.00           C  
ATOM   1275  H   TRP    80     155.597 172.737 169.368  1.00  0.00           H  
ATOM   1276  HA  TRP    80     157.049 172.561 166.855  1.00  0.00           H  
ATOM   1277  HB2 TRP    80     157.491 174.571 169.191  1.00  0.00           H  
ATOM   1278  HB3 TRP    80     158.187 174.823 167.661  1.00  0.00           H  
ATOM   1279  HD1 TRP    80     154.660 175.086 169.302  1.00  0.00           H  
ATOM   1280  HE1 TRP    80     153.068 176.184 167.735  1.00  0.00           H  
ATOM   1281  HE3 TRP    80     157.454 174.830 165.126  1.00  0.00           H  
ATOM   1282  HZ2 TRP    80     152.982 177.116 165.031  1.00  0.00           H  
ATOM   1283  HZ3 TRP    80     156.494 175.678 163.077  1.00  0.00           H  
ATOM   1284  HH2 TRP    80     154.357 177.108 163.133  1.00  0.00           H  
ATOM   1285  N   VAL    81     159.352 171.890 167.198  1.00  0.00           N  
ATOM   1286  CA  VAL    81     160.738 171.417 167.438  1.00  0.00           C  
ATOM   1287  C   VAL    81     161.744 172.010 166.519  1.00  0.00           C  
ATOM   1288  O   VAL    81     161.378 172.495 165.437  1.00  0.00           O  
ATOM   1289  CB  VAL    81     160.766 169.816 167.408  1.00  0.00           C  
ATOM   1290  CG1 VAL    81     159.836 169.212 168.445  1.00  0.00           C  
ATOM   1291  CG2 VAL    81     160.265 169.326 166.057  1.00  0.00           C  
ATOM   1292  H   VAL    81     159.062 171.848 166.231  1.00  0.00           H  
ATOM   1293  HA  VAL    81     161.107 171.705 168.422  1.00  0.00           H  
ATOM   1294  HB  VAL    81     161.766 169.450 167.642  1.00  0.00           H  
ATOM   1295 HG11 VAL    81     160.005 169.617 169.442  1.00  0.00           H  
ATOM   1296 HG12 VAL    81     158.750 169.247 168.350  1.00  0.00           H  
ATOM   1297 HG13 VAL    81     160.135 168.180 168.629  1.00  0.00           H  
ATOM   1298 HG21 VAL    81     160.130 168.245 166.103  1.00  0.00           H  
ATOM   1299 HG22 VAL    81     159.388 169.825 165.646  1.00  0.00           H  
ATOM   1300 HG23 VAL    81     160.956 169.646 165.278  1.00  0.00           H  
ATOM   1301  N   GLN    82     163.024 172.263 166.895  1.00  0.00           N  
ATOM   1302  CA  GLN    82     164.110 172.609 165.986  1.00  0.00           C  
ATOM   1303  C   GLN    82     164.918 171.327 165.660  1.00  0.00           C  
ATOM   1304  O   GLN    82     165.296 170.538 166.566  1.00  0.00           O  
ATOM   1305  CB  GLN    82     164.933 173.722 166.608  1.00  0.00           C  
ATOM   1306  CG  GLN    82     166.050 174.095 165.688  1.00  0.00           C  
ATOM   1307  CD  GLN    82     167.021 175.220 166.178  1.00  0.00           C  
ATOM   1308  NE2 GLN    82     168.279 175.059 166.056  1.00  0.00           N  
ATOM   1309  OE1 GLN    82     166.599 176.225 166.765  1.00  0.00           O  
ATOM   1310  H   GLN    82     163.237 172.020 167.852  1.00  0.00           H  
ATOM   1311  HA  GLN    82     163.645 172.958 165.063  1.00  0.00           H  
ATOM   1312  HB2 GLN    82     164.340 174.597 166.871  1.00  0.00           H  
ATOM   1313  HB3 GLN    82     165.337 173.370 167.558  1.00  0.00           H  
ATOM   1314  HG2 GLN    82     166.710 173.240 165.540  1.00  0.00           H  
ATOM   1315  HG3 GLN    82     165.594 174.437 164.759  1.00  0.00           H  
ATOM   1316 HE21 GLN    82     168.943 175.799 166.240  1.00  0.00           H  
ATOM   1317 HE22 GLN    82     168.557 174.337 165.407  1.00  0.00           H  
ATOM   1318  N   SER    83     165.053 171.044 164.328  1.00  0.00           N  
ATOM   1319  CA  SER    83     165.772 169.910 163.741  1.00  0.00           C  
ATOM   1320  C   SER    83     166.974 170.225 162.748  1.00  0.00           C  
ATOM   1321  O   SER    83     167.305 171.363 162.528  1.00  0.00           O  
ATOM   1322  CB  SER    83     164.749 169.103 162.940  1.00  0.00           C  
ATOM   1323  OG  SER    83     165.292 167.807 162.535  1.00  0.00           O  
ATOM   1324  H   SER    83     164.591 171.711 163.728  1.00  0.00           H  
ATOM   1325  HA  SER    83     166.142 169.223 164.505  1.00  0.00           H  
ATOM   1326  HB2 SER    83     163.907 168.955 163.616  1.00  0.00           H  
ATOM   1327  HB3 SER    83     164.357 169.725 162.136  1.00  0.00           H  
ATOM   1328  HG  SER    83     165.535 167.258 163.286  1.00  0.00           H  
ATOM   1329  N   ASN    84     167.691 169.187 162.280  1.00  0.00           N  
ATOM   1330  CA  ASN    84     168.602 169.200 161.220  1.00  0.00           C  
ATOM   1331  C   ASN    84     168.818 167.772 160.879  1.00  0.00           C  
ATOM   1332  O   ASN    84     169.059 166.936 161.776  1.00  0.00           O  
ATOM   1333  CB  ASN    84     169.831 170.055 161.470  1.00  0.00           C  
ATOM   1334  CG  ASN    84     170.947 169.929 160.397  1.00  0.00           C  
ATOM   1335  ND2 ASN    84     171.616 168.837 160.292  1.00  0.00           N  
ATOM   1336  OD1 ASN    84     171.239 170.823 159.576  1.00  0.00           O  
ATOM   1337  H   ASN    84     167.292 168.339 162.655  1.00  0.00           H  
ATOM   1338  HA  ASN    84     168.052 169.527 160.337  1.00  0.00           H  
ATOM   1339  HB2 ASN    84     169.515 171.098 161.499  1.00  0.00           H  
ATOM   1340  HB3 ASN    84     170.244 169.842 162.456  1.00  0.00           H  
ATOM   1341 HD21 ASN    84     172.436 168.873 159.703  1.00  0.00           H  
ATOM   1342 HD22 ASN    84     171.511 168.096 160.969  1.00  0.00           H  
ATOM   1343  N   ALA    85     168.840 167.417 159.589  1.00  0.00           N  
ATOM   1344  CA  ALA    85     169.026 166.014 159.063  1.00  0.00           C  
ATOM   1345  C   ALA    85     170.028 165.961 157.906  1.00  0.00           C  
ATOM   1346  O   ALA    85     170.125 166.833 157.065  1.00  0.00           O  
ATOM   1347  CB  ALA    85     167.674 165.571 158.551  1.00  0.00           C  
ATOM   1348  H   ALA    85     168.639 168.076 158.851  1.00  0.00           H  
ATOM   1349  HA  ALA    85     169.330 165.387 159.901  1.00  0.00           H  
ATOM   1350  HB1 ALA    85     166.955 165.789 159.340  1.00  0.00           H  
ATOM   1351  HB2 ALA    85     167.440 166.112 157.633  1.00  0.00           H  
ATOM   1352  HB3 ALA    85     167.570 164.494 158.422  1.00  0.00           H  
ATOM   1353  N   ARG    86     170.898 164.923 157.949  1.00  0.00           N  
ATOM   1354  CA  ARG    86     172.023 164.741 156.993  1.00  0.00           C  
ATOM   1355  C   ARG    86     172.137 163.287 156.553  1.00  0.00           C  
ATOM   1356  O   ARG    86     171.702 162.383 157.324  1.00  0.00           O  
ATOM   1357  CB  ARG    86     173.283 165.115 157.795  1.00  0.00           C  
ATOM   1358  CG  ARG    86     174.624 164.987 157.115  1.00  0.00           C  
ATOM   1359  CD  ARG    86     175.720 165.359 158.066  1.00  0.00           C  
ATOM   1360  NE  ARG    86     175.807 166.727 158.347  1.00  0.00           N  
ATOM   1361  CZ  ARG    86     176.893 167.418 158.520  1.00  0.00           C  
ATOM   1362  NH1 ARG    86     178.055 166.933 158.453  1.00  0.00           N1+
ATOM   1363  NH2 ARG    86     176.768 168.701 158.777  1.00  0.00           N  
ATOM   1364  H   ARG    86     170.867 164.234 158.686  1.00  0.00           H  
ATOM   1365  HA  ARG    86     171.917 165.388 156.122  1.00  0.00           H  
ATOM   1366  HB2 ARG    86     173.112 166.139 158.130  1.00  0.00           H  
ATOM   1367  HB3 ARG    86     173.342 164.616 158.761  1.00  0.00           H  
ATOM   1368  HG2 ARG    86     174.769 163.923 156.933  1.00  0.00           H  
ATOM   1369  HG3 ARG    86     174.680 165.576 156.199  1.00  0.00           H  
ATOM   1370  HD2 ARG    86     175.451 164.944 159.037  1.00  0.00           H  
ATOM   1371  HD3 ARG    86     176.681 164.946 157.757  1.00  0.00           H  
ATOM   1372  HE  ARG    86     174.923 167.203 158.450  1.00  0.00           H  
ATOM   1373 HH11 ARG    86     178.162 165.928 158.435  1.00  0.00           H  
ATOM   1374 HH12 ARG    86     178.848 167.557 158.486  1.00  0.00           H  
ATOM   1375 HH21 ARG    86     175.822 169.049 158.838  1.00  0.00           H  
ATOM   1376 HH22 ARG    86     177.548 169.343 158.772  1.00  0.00           H  
ATOM   1377  N   LEU    87     172.647 163.046 155.348  1.00  0.00           N  
ATOM   1378  CA  LEU    87     172.988 161.701 154.749  1.00  0.00           C  
ATOM   1379  C   LEU    87     174.269 160.988 155.218  1.00  0.00           C  
ATOM   1380  O   LEU    87     175.194 161.734 155.573  1.00  0.00           O  
ATOM   1381  CB  LEU    87     173.023 161.881 153.166  1.00  0.00           C  
ATOM   1382  CG  LEU    87     171.591 162.311 152.664  1.00  0.00           C  
ATOM   1383  CD1 LEU    87     171.637 162.718 151.186  1.00  0.00           C  
ATOM   1384  CD2 LEU    87     170.356 161.447 152.899  1.00  0.00           C  
ATOM   1385  H   LEU    87     172.947 163.832 154.787  1.00  0.00           H  
ATOM   1386  HA  LEU    87     172.115 161.075 154.927  1.00  0.00           H  
ATOM   1387  HB2 LEU    87     173.777 162.646 152.976  1.00  0.00           H  
ATOM   1388  HB3 LEU    87     173.210 160.868 152.813  1.00  0.00           H  
ATOM   1389  HG  LEU    87     171.332 163.250 153.154  1.00  0.00           H  
ATOM   1390 HD11 LEU    87     170.698 163.254 151.045  1.00  0.00           H  
ATOM   1391 HD12 LEU    87     172.486 163.388 151.054  1.00  0.00           H  
ATOM   1392 HD13 LEU    87     171.760 161.848 150.542  1.00  0.00           H  
ATOM   1393 HD21 LEU    87     169.484 161.902 152.429  1.00  0.00           H  
ATOM   1394 HD22 LEU    87     170.558 160.433 152.554  1.00  0.00           H  
ATOM   1395 HD23 LEU    87     170.095 161.349 153.952  1.00  0.00           H  
ATOM   1396  N   LEU    88     174.214 159.640 155.285  1.00  0.00           N  
ATOM   1397  CA  LEU    88     175.313 158.846 155.572  1.00  0.00           C  
ATOM   1398  C   LEU    88     175.685 158.082 154.265  1.00  0.00           C  
ATOM   1399  O   LEU    88     174.930 157.235 153.796  1.00  0.00           O  
ATOM   1400  CB  LEU    88     174.854 157.834 156.677  1.00  0.00           C  
ATOM   1401  CG  LEU    88     175.930 156.729 157.114  1.00  0.00           C  
ATOM   1402  CD1 LEU    88     176.917 157.349 158.068  1.00  0.00           C  
ATOM   1403  CD2 LEU    88     175.117 155.571 157.749  1.00  0.00           C  
ATOM   1404  H   LEU    88     173.351 159.129 155.167  1.00  0.00           H  
ATOM   1405  HA  LEU    88     176.129 159.413 156.020  1.00  0.00           H  
ATOM   1406  HB2 LEU    88     174.625 158.395 157.584  1.00  0.00           H  
ATOM   1407  HB3 LEU    88     173.953 157.346 156.304  1.00  0.00           H  
ATOM   1408  HG  LEU    88     176.519 156.427 156.249  1.00  0.00           H  
ATOM   1409 HD11 LEU    88     177.536 158.145 157.656  1.00  0.00           H  
ATOM   1410 HD12 LEU    88     176.478 157.793 158.962  1.00  0.00           H  
ATOM   1411 HD13 LEU    88     177.599 156.547 158.351  1.00  0.00           H  
ATOM   1412 HD21 LEU    88     175.867 155.073 158.362  1.00  0.00           H  
ATOM   1413 HD22 LEU    88     174.403 155.951 158.480  1.00  0.00           H  
ATOM   1414 HD23 LEU    88     174.562 155.030 156.982  1.00  0.00           H  
ATOM   1415  N   TYR    89     176.814 158.365 153.603  1.00  0.00           N  
ATOM   1416  CA  TYR    89     177.238 157.863 152.262  1.00  0.00           C  
ATOM   1417  C   TYR    89     178.005 156.579 152.358  1.00  0.00           C  
ATOM   1418  O   TYR    89     178.831 156.405 153.259  1.00  0.00           O  
ATOM   1419  CB  TYR    89     177.993 158.896 151.439  1.00  0.00           C  
ATOM   1420  CG  TYR    89     177.122 160.005 150.921  1.00  0.00           C  
ATOM   1421  CD1 TYR    89     176.599 160.005 149.559  1.00  0.00           C  
ATOM   1422  CD2 TYR    89     176.852 161.038 151.821  1.00  0.00           C  
ATOM   1423  CE1 TYR    89     175.863 161.133 149.160  1.00  0.00           C  
ATOM   1424  CE2 TYR    89     176.120 162.167 151.405  1.00  0.00           C  
ATOM   1425  CZ  TYR    89     175.526 162.129 150.130  1.00  0.00           C  
ATOM   1426  OH  TYR    89     174.868 163.258 149.697  1.00  0.00           O  
ATOM   1427  H   TYR    89     177.457 159.029 154.011  1.00  0.00           H  
ATOM   1428  HA  TYR    89     176.343 157.618 151.691  1.00  0.00           H  
ATOM   1429  HB2 TYR    89     178.848 159.343 151.947  1.00  0.00           H  
ATOM   1430  HB3 TYR    89     178.321 158.376 150.539  1.00  0.00           H  
ATOM   1431  HD1 TYR    89     176.711 159.139 148.923  1.00  0.00           H  
ATOM   1432  HD2 TYR    89     177.344 160.933 152.777  1.00  0.00           H  
ATOM   1433  HE1 TYR    89     175.451 161.207 148.164  1.00  0.00           H  
ATOM   1434  HE2 TYR    89     175.853 162.958 152.089  1.00  0.00           H  
ATOM   1435  HH  TYR    89     174.456 163.198 148.830  1.00  0.00           H  
ATOM   1436  N   LYS    90     177.625 155.530 151.530  1.00  0.00           N  
ATOM   1437  CA  LYS    90     178.318 154.156 151.434  1.00  0.00           C  
ATOM   1438  C   LYS    90     178.416 153.795 149.908  1.00  0.00           C  
ATOM   1439  O   LYS    90     177.358 153.629 149.204  1.00  0.00           O  
ATOM   1440  CB  LYS    90     177.360 153.123 152.064  1.00  0.00           C  
ATOM   1441  CG  LYS    90     178.061 151.780 152.181  1.00  0.00           C  
ATOM   1442  CD  LYS    90     177.166 150.871 153.024  1.00  0.00           C  
ATOM   1443  CE  LYS    90     177.831 149.439 152.988  1.00  0.00           C  
ATOM   1444  NZ  LYS    90     177.165 148.590 153.979  1.00  0.00           N1+
ATOM   1445  H   LYS    90     176.971 155.709 150.782  1.00  0.00           H  
ATOM   1446  HA  LYS    90     179.346 154.062 151.782  1.00  0.00           H  
ATOM   1447  HB2 LYS    90     176.905 153.516 152.973  1.00  0.00           H  
ATOM   1448  HB3 LYS    90     176.508 153.034 151.389  1.00  0.00           H  
ATOM   1449  HG2 LYS    90     178.232 151.335 151.201  1.00  0.00           H  
ATOM   1450  HG3 LYS    90     179.066 151.952 152.567  1.00  0.00           H  
ATOM   1451  HD2 LYS    90     177.186 151.267 154.039  1.00  0.00           H  
ATOM   1452  HD3 LYS    90     176.152 150.792 152.630  1.00  0.00           H  
ATOM   1453  HE2 LYS    90     177.845 149.041 151.973  1.00  0.00           H  
ATOM   1454  HE3 LYS    90     178.883 149.519 153.256  1.00  0.00           H  
ATOM   1455  HZ1 LYS    90     177.181 149.064 154.870  1.00  0.00           H  
ATOM   1456  HZ2 LYS    90     176.175 148.585 153.779  1.00  0.00           H  
ATOM   1457  HZ3 LYS    90     177.494 147.635 154.000  1.00  0.00           H  
ATOM   1458  N   ASN    91     179.673 153.741 149.521  1.00  0.00           N  
ATOM   1459  CA  ASN    91     180.164 153.414 148.113  1.00  0.00           C  
ATOM   1460  C   ASN    91     179.624 154.514 147.068  1.00  0.00           C  
ATOM   1461  O   ASN    91     179.253 154.237 145.952  1.00  0.00           O  
ATOM   1462  CB  ASN    91     179.869 151.987 147.751  1.00  0.00           C  
ATOM   1463  CG  ASN    91     180.619 151.106 148.737  1.00  0.00           C  
ATOM   1464  ND2 ASN    91     180.001 150.075 149.327  1.00  0.00           N  
ATOM   1465  OD1 ASN    91     181.715 151.390 149.101  1.00  0.00           O  
ATOM   1466  H   ASN    91     180.358 153.815 150.259  1.00  0.00           H  
ATOM   1467  HA  ASN    91     181.254 153.422 148.091  1.00  0.00           H  
ATOM   1468  HB2 ASN    91     178.806 151.746 147.716  1.00  0.00           H  
ATOM   1469  HB3 ASN    91     180.337 151.762 146.793  1.00  0.00           H  
ATOM   1470 HD21 ASN    91     180.430 149.695 150.158  1.00  0.00           H  
ATOM   1471 HD22 ASN    91     179.040 149.909 149.061  1.00  0.00           H  
ATOM   1472  N   GLY    92     179.561 155.791 147.522  1.00  0.00           N  
ATOM   1473  CA  GLY    92     179.297 156.933 146.711  1.00  0.00           C  
ATOM   1474  C   GLY    92     177.782 157.297 146.708  1.00  0.00           C  
ATOM   1475  O   GLY    92     177.484 158.483 146.329  1.00  0.00           O  
ATOM   1476  H   GLY    92     179.801 155.964 148.487  1.00  0.00           H  
ATOM   1477  HA2 GLY    92     179.811 157.824 147.073  1.00  0.00           H  
ATOM   1478  HA3 GLY    92     179.593 156.657 145.700  1.00  0.00           H  
ATOM   1479  N   ARG    93     176.802 156.469 146.988  1.00  0.00           N  
ATOM   1480  CA  ARG    93     175.367 156.748 147.289  1.00  0.00           C  
ATOM   1481  C   ARG    93     175.137 157.046 148.744  1.00  0.00           C  
ATOM   1482  O   ARG    93     175.890 156.516 149.598  1.00  0.00           O  
ATOM   1483  CB  ARG    93     174.442 155.570 146.773  1.00  0.00           C  
ATOM   1484  CG  ARG    93     174.797 154.142 147.326  1.00  0.00           C  
ATOM   1485  CD  ARG    93     173.654 153.181 146.983  1.00  0.00           C  
ATOM   1486  NE  ARG    93     172.465 153.147 147.916  1.00  0.00           N  
ATOM   1487  CZ  ARG    93     171.122 153.220 147.681  1.00  0.00           C  
ATOM   1488  NH1 ARG    93     170.663 153.540 146.489  1.00  0.00           N1+
ATOM   1489  NH2 ARG    93     170.309 152.874 148.604  1.00  0.00           N  
ATOM   1490  H   ARG    93     177.117 155.510 146.995  1.00  0.00           H  
ATOM   1491  HA  ARG    93     175.104 157.593 146.651  1.00  0.00           H  
ATOM   1492  HB2 ARG    93     173.401 155.762 147.032  1.00  0.00           H  
ATOM   1493  HB3 ARG    93     174.421 155.640 145.685  1.00  0.00           H  
ATOM   1494  HG2 ARG    93     175.775 153.865 146.932  1.00  0.00           H  
ATOM   1495  HG3 ARG    93     174.876 154.150 148.414  1.00  0.00           H  
ATOM   1496  HD2 ARG    93     173.299 153.385 145.974  1.00  0.00           H  
ATOM   1497  HD3 ARG    93     174.074 152.174 146.971  1.00  0.00           H  
ATOM   1498  HE  ARG    93     172.607 152.878 148.878  1.00  0.00           H  
ATOM   1499 HH11 ARG    93     171.257 153.765 145.702  1.00  0.00           H  
ATOM   1500 HH12 ARG    93     169.678 153.387 146.331  1.00  0.00           H  
ATOM   1501 HH21 ARG    93     170.758 152.734 149.499  1.00  0.00           H  
ATOM   1502 HH22 ARG    93     169.307 152.929 148.492  1.00  0.00           H  
ATOM   1503  N   PRO    94     174.189 157.933 149.095  1.00  0.00           N  
ATOM   1504  CA  PRO    94     173.686 158.023 150.489  1.00  0.00           C  
ATOM   1505  C   PRO    94     172.882 156.696 150.796  1.00  0.00           C  
ATOM   1506  O   PRO    94     172.296 156.056 149.963  1.00  0.00           O  
ATOM   1507  CB  PRO    94     172.801 159.221 150.396  1.00  0.00           C  
ATOM   1508  CG  PRO    94     172.203 159.169 148.936  1.00  0.00           C  
ATOM   1509  CD  PRO    94     173.396 158.715 148.152  1.00  0.00           C  
ATOM   1510  HA  PRO    94     174.491 158.143 151.214  1.00  0.00           H  
ATOM   1511  HB2 PRO    94     172.079 159.283 151.210  1.00  0.00           H  
ATOM   1512  HB3 PRO    94     173.483 160.044 150.615  1.00  0.00           H  
ATOM   1513  HG2 PRO    94     171.421 158.419 148.820  1.00  0.00           H  
ATOM   1514  HG3 PRO    94     171.797 160.090 148.518  1.00  0.00           H  
ATOM   1515  HD2 PRO    94     173.135 158.078 147.306  1.00  0.00           H  
ATOM   1516  HD3 PRO    94     173.934 159.557 147.716  1.00  0.00           H  
ATOM   1517  N   ASP    95     172.904 156.343 152.067  1.00  0.00           N  
ATOM   1518  CA  ASP    95     172.429 155.085 152.638  1.00  0.00           C  
ATOM   1519  C   ASP    95     171.477 155.236 153.781  1.00  0.00           C  
ATOM   1520  O   ASP    95     170.754 154.289 154.018  1.00  0.00           O  
ATOM   1521  CB  ASP    95     173.578 154.264 153.207  1.00  0.00           C  
ATOM   1522  CG  ASP    95     173.297 152.675 153.417  1.00  0.00           C  
ATOM   1523  OD1 ASP    95     174.190 151.947 153.851  1.00  0.00           O  
ATOM   1524  OD2 ASP    95     172.323 152.179 152.858  1.00  0.00           O1-
ATOM   1525  H   ASP    95     173.452 156.863 152.737  1.00  0.00           H  
ATOM   1526  HA  ASP    95     171.999 154.458 151.857  1.00  0.00           H  
ATOM   1527  HB2 ASP    95     174.423 154.360 152.526  1.00  0.00           H  
ATOM   1528  HB3 ASP    95     173.905 154.693 154.155  1.00  0.00           H  
ATOM   1529  N   TYR    96     171.463 156.302 154.489  1.00  0.00           N  
ATOM   1530  CA  TYR    96     170.719 156.502 155.820  1.00  0.00           C  
ATOM   1531  C   TYR    96     170.580 157.985 156.169  1.00  0.00           C  
ATOM   1532  O   TYR    96     171.503 158.785 155.903  1.00  0.00           O  
ATOM   1533  CB  TYR    96     171.450 155.708 156.894  1.00  0.00           C  
ATOM   1534  CG  TYR    96     171.003 156.009 158.279  1.00  0.00           C  
ATOM   1535  CD1 TYR    96     171.741 157.008 159.006  1.00  0.00           C  
ATOM   1536  CD2 TYR    96     170.096 155.094 158.910  1.00  0.00           C  
ATOM   1537  CE1 TYR    96     171.429 157.150 160.370  1.00  0.00           C  
ATOM   1538  CE2 TYR    96     169.891 155.255 160.292  1.00  0.00           C  
ATOM   1539  CZ  TYR    96     170.527 156.305 161.006  1.00  0.00           C  
ATOM   1540  OH  TYR    96     170.354 156.427 162.313  1.00  0.00           O  
ATOM   1541  H   TYR    96     172.084 157.054 154.223  1.00  0.00           H  
ATOM   1542  HA  TYR    96     169.709 156.141 155.626  1.00  0.00           H  
ATOM   1543  HB2 TYR    96     171.364 154.638 156.707  1.00  0.00           H  
ATOM   1544  HB3 TYR    96     172.515 155.925 156.820  1.00  0.00           H  
ATOM   1545  HD1 TYR    96     172.505 157.588 158.509  1.00  0.00           H  
ATOM   1546  HD2 TYR    96     169.792 154.230 158.337  1.00  0.00           H  
ATOM   1547  HE1 TYR    96     171.837 157.945 160.977  1.00  0.00           H  
ATOM   1548  HE2 TYR    96     169.216 154.626 160.852  1.00  0.00           H  
ATOM   1549  HH  TYR    96     171.202 156.580 162.738  1.00  0.00           H  
ATOM   1550  N   ILE    97     169.431 158.401 156.694  1.00  0.00           N  
ATOM   1551  CA  ILE    97     169.151 159.777 157.258  1.00  0.00           C  
ATOM   1552  C   ILE    97     169.590 159.814 158.738  1.00  0.00           C  
ATOM   1553  O   ILE    97     168.918 159.292 159.617  1.00  0.00           O  
ATOM   1554  CB  ILE    97     167.708 160.158 157.020  1.00  0.00           C  
ATOM   1555  CG1 ILE    97     167.314 160.242 155.575  1.00  0.00           C  
ATOM   1556  CG2 ILE    97     167.378 161.499 157.751  1.00  0.00           C  
ATOM   1557  CD1 ILE    97     165.799 160.258 155.203  1.00  0.00           C  
ATOM   1558  H   ILE    97     168.681 157.729 156.771  1.00  0.00           H  
ATOM   1559  HA  ILE    97     169.758 160.427 156.626  1.00  0.00           H  
ATOM   1560  HB  ILE    97     167.122 159.335 157.432  1.00  0.00           H  
ATOM   1561 HG12 ILE    97     167.852 161.091 155.155  1.00  0.00           H  
ATOM   1562 HG13 ILE    97     167.632 159.290 155.149  1.00  0.00           H  
ATOM   1563 HG21 ILE    97     166.335 161.741 157.545  1.00  0.00           H  
ATOM   1564 HG22 ILE    97     167.532 161.402 158.825  1.00  0.00           H  
ATOM   1565 HG23 ILE    97     168.011 162.312 157.395  1.00  0.00           H  
ATOM   1566 HD11 ILE    97     165.178 159.496 155.673  1.00  0.00           H  
ATOM   1567 HD12 ILE    97     165.366 161.202 155.539  1.00  0.00           H  
ATOM   1568 HD13 ILE    97     165.692 160.029 154.142  1.00  0.00           H  
ATOM   1569  N   ILE    98     170.648 160.599 159.029  1.00  0.00           N  
ATOM   1570  CA  ILE    98     171.056 160.980 160.417  1.00  0.00           C  
ATOM   1571  C   ILE    98     170.370 162.257 160.827  1.00  0.00           C  
ATOM   1572  O   ILE    98     170.529 163.321 160.215  1.00  0.00           O  
ATOM   1573  CB  ILE    98     172.549 161.196 160.386  1.00  0.00           C  
ATOM   1574  CG1 ILE    98     173.437 160.127 159.729  1.00  0.00           C  
ATOM   1575  CG2 ILE    98     173.120 161.684 161.776  1.00  0.00           C  
ATOM   1576  CD1 ILE    98     174.813 160.700 159.342  1.00  0.00           C  
ATOM   1577  H   ILE    98     171.240 160.904 158.270  1.00  0.00           H  
ATOM   1578  HA  ILE    98     170.831 160.081 160.991  1.00  0.00           H  
ATOM   1579  HB  ILE    98     172.617 162.027 159.683  1.00  0.00           H  
ATOM   1580 HG12 ILE    98     173.629 159.380 160.499  1.00  0.00           H  
ATOM   1581 HG13 ILE    98     172.976 159.628 158.875  1.00  0.00           H  
ATOM   1582 HG21 ILE    98     172.519 162.513 162.152  1.00  0.00           H  
ATOM   1583 HG22 ILE    98     173.139 160.904 162.536  1.00  0.00           H  
ATOM   1584 HG23 ILE    98     174.182 161.891 161.645  1.00  0.00           H  
ATOM   1585 HD11 ILE    98     175.255 161.272 160.158  1.00  0.00           H  
ATOM   1586 HD12 ILE    98     175.417 159.850 159.026  1.00  0.00           H  
ATOM   1587 HD13 ILE    98     174.863 161.337 158.459  1.00  0.00           H  
ATOM   1588  N   VAL    99     169.494 162.189 161.814  1.00  0.00           N  
ATOM   1589  CA  VAL    99     168.511 163.258 162.132  1.00  0.00           C  
ATOM   1590  C   VAL    99     168.280 163.320 163.665  1.00  0.00           C  
ATOM   1591  O   VAL    99     168.172 162.315 164.420  1.00  0.00           O  
ATOM   1592  CB  VAL    99     167.196 163.082 161.387  1.00  0.00           C  
ATOM   1593  CG1 VAL    99     166.437 161.766 161.586  1.00  0.00           C  
ATOM   1594  CG2 VAL    99     166.161 164.141 161.680  1.00  0.00           C  
ATOM   1595  H   VAL    99     169.514 161.301 162.293  1.00  0.00           H  
ATOM   1596  HA  VAL    99     168.819 164.277 161.897  1.00  0.00           H  
ATOM   1597  HB  VAL    99     167.362 163.068 160.309  1.00  0.00           H  
ATOM   1598 HG11 VAL    99     166.260 161.603 162.649  1.00  0.00           H  
ATOM   1599 HG12 VAL    99     165.434 161.725 161.158  1.00  0.00           H  
ATOM   1600 HG13 VAL    99     167.082 160.940 161.289  1.00  0.00           H  
ATOM   1601 HG21 VAL    99     165.777 164.010 162.692  1.00  0.00           H  
ATOM   1602 HG22 VAL    99     166.628 165.126 161.673  1.00  0.00           H  
ATOM   1603 HG23 VAL    99     165.361 163.945 160.966  1.00  0.00           H  
ATOM   1604  N   THR   100     168.201 164.603 164.179  1.00  0.00           N  
ATOM   1605  CA  THR   100     167.685 164.873 165.551  1.00  0.00           C  
ATOM   1606  C   THR   100     166.659 166.022 165.584  1.00  0.00           C  
ATOM   1607  O   THR   100     166.289 166.530 164.512  1.00  0.00           O  
ATOM   1608  CB  THR   100     168.894 165.038 166.567  1.00  0.00           C  
ATOM   1609  CG2 THR   100     169.610 163.832 167.113  1.00  0.00           C  
ATOM   1610  OG1 THR   100     169.930 165.936 166.266  1.00  0.00           O  
ATOM   1611  H   THR   100     168.446 165.363 163.559  1.00  0.00           H  
ATOM   1612  HA  THR   100     167.068 164.018 165.830  1.00  0.00           H  
ATOM   1613  HB  THR   100     168.298 165.532 167.334  1.00  0.00           H  
ATOM   1614  HG1 THR   100     170.383 165.501 165.539  1.00  0.00           H  
ATOM   1615 HG21 THR   100     170.007 164.005 168.114  1.00  0.00           H  
ATOM   1616 HG22 THR   100     168.832 163.071 167.059  1.00  0.00           H  
ATOM   1617 HG23 THR   100     170.493 163.771 166.478  1.00  0.00           H  
ATOM   1618  N   GLN   101     166.197 166.232 166.824  1.00  0.00           N  
ATOM   1619  CA  GLN   101     165.194 167.267 167.121  1.00  0.00           C  
ATOM   1620  C   GLN   101     165.036 167.565 168.637  1.00  0.00           C  
ATOM   1621  O   GLN   101     165.208 166.681 169.468  1.00  0.00           O  
ATOM   1622  CB  GLN   101     163.789 166.920 166.507  1.00  0.00           C  
ATOM   1623  CG  GLN   101     163.288 165.534 166.890  1.00  0.00           C  
ATOM   1624  CD  GLN   101     163.460 164.616 165.750  1.00  0.00           C  
ATOM   1625  NE2 GLN   101     164.301 163.628 165.860  1.00  0.00           N  
ATOM   1626  OE1 GLN   101     162.786 164.667 164.742  1.00  0.00           O  
ATOM   1627  H   GLN   101     166.581 165.661 167.563  1.00  0.00           H  
ATOM   1628  HA  GLN   101     165.589 168.225 166.783  1.00  0.00           H  
ATOM   1629  HB2 GLN   101     163.025 167.582 166.917  1.00  0.00           H  
ATOM   1630  HB3 GLN   101     163.718 167.038 165.426  1.00  0.00           H  
ATOM   1631  HG2 GLN   101     163.807 165.196 167.786  1.00  0.00           H  
ATOM   1632  HG3 GLN   101     162.209 165.526 167.045  1.00  0.00           H  
ATOM   1633 HE21 GLN   101     164.307 162.817 165.257  1.00  0.00           H  
ATOM   1634 HE22 GLN   101     164.787 163.595 166.745  1.00  0.00           H  
ATOM   1635  N   ARG   102     164.451 168.720 168.926  1.00  0.00           N  
ATOM   1636  CA  ARG   102     164.157 169.283 170.293  1.00  0.00           C  
ATOM   1637  C   ARG   102     163.133 170.379 170.352  1.00  0.00           C  
ATOM   1638  O   ARG   102     163.062 171.116 169.328  1.00  0.00           O  
ATOM   1639  CB  ARG   102     165.511 169.894 170.870  1.00  0.00           C  
ATOM   1640  CG  ARG   102     165.953 171.177 170.167  1.00  0.00           C  
ATOM   1641  CD  ARG   102     167.328 171.608 170.573  1.00  0.00           C  
ATOM   1642  NE  ARG   102     167.843 172.800 169.764  1.00  0.00           N  
ATOM   1643  CZ  ARG   102     167.435 174.047 169.785  1.00  0.00           C  
ATOM   1644  NH1 ARG   102     166.519 174.480 170.589  1.00  0.00           N1+
ATOM   1645  NH2 ARG   102     167.951 175.040 169.083  1.00  0.00           N  
ATOM   1646  H   ARG   102     164.536 169.381 168.166  1.00  0.00           H  
ATOM   1647  HA  ARG   102     163.859 168.446 170.924  1.00  0.00           H  
ATOM   1648  HB2 ARG   102     165.306 170.379 171.825  1.00  0.00           H  
ATOM   1649  HB3 ARG   102     166.259 169.102 170.865  1.00  0.00           H  
ATOM   1650  HG2 ARG   102     166.102 170.840 169.142  1.00  0.00           H  
ATOM   1651  HG3 ARG   102     165.227 171.986 170.240  1.00  0.00           H  
ATOM   1652  HD2 ARG   102     167.488 171.724 171.645  1.00  0.00           H  
ATOM   1653  HD3 ARG   102     167.916 170.726 170.315  1.00  0.00           H  
ATOM   1654  HE  ARG   102     168.238 172.643 168.848  1.00  0.00           H  
ATOM   1655 HH11 ARG   102     166.037 173.853 171.217  1.00  0.00           H  
ATOM   1656 HH12 ARG   102     166.301 175.456 170.726  1.00  0.00           H  
ATOM   1657 HH21 ARG   102     168.729 174.801 168.485  1.00  0.00           H  
ATOM   1658 HH22 ARG   102     167.493 175.937 169.012  1.00  0.00           H  
ATOM   1659  N   PRO   103     162.336 170.462 171.432  1.00  0.00           N  
ATOM   1660  CA  PRO   103     161.143 171.396 171.596  1.00  0.00           C  
ATOM   1661  C   PRO   103     161.561 172.852 171.912  1.00  0.00           C  
ATOM   1662  O   PRO   103     162.491 173.116 172.630  1.00  0.00           O  
ATOM   1663  CB  PRO   103     160.309 170.734 172.722  1.00  0.00           C  
ATOM   1664  CG  PRO   103     161.354 170.092 173.600  1.00  0.00           C  
ATOM   1665  CD  PRO   103     162.457 169.623 172.636  1.00  0.00           C  
ATOM   1666  HA  PRO   103     160.588 171.343 170.659  1.00  0.00           H  
ATOM   1667  HB2 PRO   103     159.798 171.443 173.373  1.00  0.00           H  
ATOM   1668  HB3 PRO   103     159.657 170.001 172.247  1.00  0.00           H  
ATOM   1669  HG2 PRO   103     161.905 170.773 174.250  1.00  0.00           H  
ATOM   1670  HG3 PRO   103     160.996 169.277 174.230  1.00  0.00           H  
ATOM   1671  HD2 PRO   103     163.400 169.755 173.167  1.00  0.00           H  
ATOM   1672  HD3 PRO   103     162.306 168.563 172.431  1.00  0.00           H  
ATOM   1673  N   LEU   104     160.655 173.686 171.494  1.00  0.00           N  
ATOM   1674  CA  LEU   104     160.659 175.140 171.817  1.00  0.00           C  
ATOM   1675  C   LEU   104     159.355 175.718 172.448  1.00  0.00           C  
ATOM   1676  O   LEU   104     158.333 175.086 172.246  1.00  0.00           O  
ATOM   1677  CB  LEU   104     160.772 175.978 170.484  1.00  0.00           C  
ATOM   1678  CG  LEU   104     162.019 175.646 169.569  1.00  0.00           C  
ATOM   1679  CD1 LEU   104     161.829 176.708 168.430  1.00  0.00           C  
ATOM   1680  CD2 LEU   104     163.470 175.732 170.197  1.00  0.00           C  
ATOM   1681  H   LEU   104     159.851 173.267 171.048  1.00  0.00           H  
ATOM   1682  HA  LEU   104     161.333 175.434 172.622  1.00  0.00           H  
ATOM   1683  HB2 LEU   104     159.858 175.739 169.941  1.00  0.00           H  
ATOM   1684  HB3 LEU   104     160.798 177.041 170.721  1.00  0.00           H  
ATOM   1685  HG  LEU   104     162.046 174.625 169.186  1.00  0.00           H  
ATOM   1686 HD11 LEU   104     160.878 176.614 167.905  1.00  0.00           H  
ATOM   1687 HD12 LEU   104     161.877 177.717 168.835  1.00  0.00           H  
ATOM   1688 HD13 LEU   104     162.580 176.542 167.658  1.00  0.00           H  
ATOM   1689 HD21 LEU   104     163.500 176.638 170.802  1.00  0.00           H  
ATOM   1690 HD22 LEU   104     163.641 174.786 170.710  1.00  0.00           H  
ATOM   1691 HD23 LEU   104     164.195 175.996 169.428  1.00  0.00           H  
ATOM   1692  N   THR   105     159.469 176.957 172.989  1.00  0.00           N  
ATOM   1693  CA  THR   105     158.279 177.808 173.232  1.00  0.00           C  
ATOM   1694  C   THR   105     157.428 177.943 171.942  1.00  0.00           C  
ATOM   1695  O   THR   105     158.096 178.045 170.887  1.00  0.00           O  
ATOM   1696  CB  THR   105     158.760 179.071 173.861  1.00  0.00           C  
ATOM   1697  CG2 THR   105     159.449 180.020 172.864  1.00  0.00           C  
ATOM   1698  OG1 THR   105     157.552 179.710 174.372  1.00  0.00           O  
ATOM   1699  H   THR   105     160.359 177.368 172.744  1.00  0.00           H  
ATOM   1700  HA  THR   105     157.720 177.199 173.943  1.00  0.00           H  
ATOM   1701  HB  THR   105     159.487 178.871 174.648  1.00  0.00           H  
ATOM   1702  HG1 THR   105     157.271 179.167 175.112  1.00  0.00           H  
ATOM   1703 HG21 THR   105     158.853 180.168 171.963  1.00  0.00           H  
ATOM   1704 HG22 THR   105     159.581 180.950 173.417  1.00  0.00           H  
ATOM   1705 HG23 THR   105     160.409 179.604 172.561  1.00  0.00           H  
ATOM   1706  N   ASP   106     156.150 177.928 171.917  1.00  0.00           N  
ATOM   1707  CA  ASP   106     155.342 178.059 170.729  1.00  0.00           C  
ATOM   1708  C   ASP   106     155.501 179.391 169.987  1.00  0.00           C  
ATOM   1709  O   ASP   106     155.383 179.414 168.766  1.00  0.00           O  
ATOM   1710  CB  ASP   106     153.844 177.879 171.009  1.00  0.00           C  
ATOM   1711  CG  ASP   106     153.390 176.469 171.416  1.00  0.00           C  
ATOM   1712  OD1 ASP   106     154.202 175.796 172.066  1.00  0.00           O  
ATOM   1713  OD2 ASP   106     152.246 176.123 171.057  1.00  0.00           O1-
ATOM   1714  H   ASP   106     155.666 177.664 172.764  1.00  0.00           H  
ATOM   1715  HA  ASP   106     155.565 177.237 170.048  1.00  0.00           H  
ATOM   1716  HB2 ASP   106     153.557 178.635 171.740  1.00  0.00           H  
ATOM   1717  HB3 ASP   106     153.272 178.127 170.115  1.00  0.00           H  
ATOM   1718  N   GLU   107     155.630 180.521 170.656  1.00  0.00           N  
ATOM   1719  CA  GLU   107     155.741 181.809 170.003  1.00  0.00           C  
ATOM   1720  C   GLU   107     157.011 181.831 169.039  1.00  0.00           C  
ATOM   1721  O   GLU   107     156.918 182.423 167.987  1.00  0.00           O  
ATOM   1722  CB  GLU   107     155.831 182.908 171.062  1.00  0.00           C  
ATOM   1723  CG  GLU   107     157.122 182.893 171.955  1.00  0.00           C  
ATOM   1724  CD  GLU   107     156.870 183.560 173.311  1.00  0.00           C  
ATOM   1725  OE1 GLU   107     155.796 183.317 173.917  1.00  0.00           O  
ATOM   1726  OE2 GLU   107     157.700 184.345 173.739  1.00  0.00           O1-
ATOM   1727  H   GLU   107     155.802 180.473 171.650  1.00  0.00           H  
ATOM   1728  HA  GLU   107     154.847 182.028 169.418  1.00  0.00           H  
ATOM   1729  HB2 GLU   107     155.766 183.904 170.622  1.00  0.00           H  
ATOM   1730  HB3 GLU   107     154.956 182.918 171.711  1.00  0.00           H  
ATOM   1731  HG2 GLU   107     157.496 181.882 172.119  1.00  0.00           H  
ATOM   1732  HG3 GLU   107     157.948 183.298 171.370  1.00  0.00           H  
ATOM   1733  N   GLU   108     158.155 181.291 169.386  1.00  0.00           N  
ATOM   1734  CA  GLU   108     159.337 181.101 168.589  1.00  0.00           C  
ATOM   1735  C   GLU   108     158.985 180.325 167.339  1.00  0.00           C  
ATOM   1736  O   GLU   108     159.337 180.823 166.268  1.00  0.00           O  
ATOM   1737  CB  GLU   108     160.477 180.602 169.509  1.00  0.00           C  
ATOM   1738  CG  GLU   108     160.985 181.771 170.474  1.00  0.00           C  
ATOM   1739  CD  GLU   108     161.754 182.885 169.792  1.00  0.00           C  
ATOM   1740  OE1 GLU   108     161.654 184.064 170.171  1.00  0.00           O  
ATOM   1741  OE2 GLU   108     162.471 182.618 168.796  1.00  0.00           O1-
ATOM   1742  H   GLU   108     158.228 180.875 170.305  1.00  0.00           H  
ATOM   1743  HA  GLU   108     159.720 182.049 168.213  1.00  0.00           H  
ATOM   1744  HB2 GLU   108     160.133 179.698 170.009  1.00  0.00           H  
ATOM   1745  HB3 GLU   108     161.330 180.335 168.885  1.00  0.00           H  
ATOM   1746  HG2 GLU   108     160.047 182.223 170.800  1.00  0.00           H  
ATOM   1747  HG3 GLU   108     161.533 181.370 171.326  1.00  0.00           H  
ATOM   1748  N   GLY   109     158.475 179.118 167.409  1.00  0.00           N  
ATOM   1749  CA  GLY   109     158.039 178.349 166.261  1.00  0.00           C  
ATOM   1750  C   GLY   109     157.067 179.023 165.348  1.00  0.00           C  
ATOM   1751  O   GLY   109     157.285 179.133 164.130  1.00  0.00           O  
ATOM   1752  H   GLY   109     158.273 178.842 168.359  1.00  0.00           H  
ATOM   1753  HA2 GLY   109     158.919 178.334 165.617  1.00  0.00           H  
ATOM   1754  HA3 GLY   109     157.713 177.356 166.564  1.00  0.00           H  
ATOM   1755  N   THR   110     156.081 179.760 165.902  1.00  0.00           N  
ATOM   1756  CA  THR   110     155.041 180.508 165.255  1.00  0.00           C  
ATOM   1757  C   THR   110     155.569 181.718 164.473  1.00  0.00           C  
ATOM   1758  O   THR   110     155.120 181.850 163.333  1.00  0.00           O  
ATOM   1759  CB  THR   110     154.088 180.881 166.360  1.00  0.00           C  
ATOM   1760  CG2 THR   110     152.813 181.555 165.850  1.00  0.00           C  
ATOM   1761  OG1 THR   110     153.575 179.737 166.920  1.00  0.00           O  
ATOM   1762  H   THR   110     156.129 179.774 166.911  1.00  0.00           H  
ATOM   1763  HA  THR   110     154.534 179.896 164.509  1.00  0.00           H  
ATOM   1764  HB  THR   110     154.601 181.601 166.997  1.00  0.00           H  
ATOM   1765  HG1 THR   110     154.116 179.612 167.704  1.00  0.00           H  
ATOM   1766 HG21 THR   110     153.091 182.408 165.231  1.00  0.00           H  
ATOM   1767 HG22 THR   110     152.146 180.993 165.196  1.00  0.00           H  
ATOM   1768 HG23 THR   110     152.283 182.027 166.677  1.00  0.00           H  
ATOM   1769  N   GLU   111     156.664 182.346 164.927  1.00  0.00           N  
ATOM   1770  CA  GLU   111     157.561 183.269 164.180  1.00  0.00           C  
ATOM   1771  C   GLU   111     158.410 182.694 162.997  1.00  0.00           C  
ATOM   1772  O   GLU   111     158.585 183.358 161.937  1.00  0.00           O  
ATOM   1773  CB  GLU   111     158.376 183.990 165.277  1.00  0.00           C  
ATOM   1774  CG  GLU   111     159.262 185.105 164.615  1.00  0.00           C  
ATOM   1775  CD  GLU   111     158.651 186.158 163.625  1.00  0.00           C  
ATOM   1776  OE1 GLU   111     157.436 186.462 163.862  1.00  0.00           O  
ATOM   1777  OE2 GLU   111     159.311 186.883 162.847  1.00  0.00           O1-
ATOM   1778  H   GLU   111     157.008 182.087 165.841  1.00  0.00           H  
ATOM   1779  HA  GLU   111     156.960 184.093 163.797  1.00  0.00           H  
ATOM   1780  HB2 GLU   111     157.735 184.477 166.010  1.00  0.00           H  
ATOM   1781  HB3 GLU   111     159.004 183.273 165.806  1.00  0.00           H  
ATOM   1782  HG2 GLU   111     159.741 185.651 165.428  1.00  0.00           H  
ATOM   1783  HG3 GLU   111     160.153 184.674 164.157  1.00  0.00           H  
ATOM   1784  N   HIE   112     158.863 181.417 163.076  1.00  0.00           N  
ATOM   1785  CA  HIE   112     159.557 180.690 162.098  1.00  0.00           C  
ATOM   1786  C   HIE   112     158.592 180.264 160.992  1.00  0.00           C  
ATOM   1787  O   HIE   112     158.818 180.503 159.800  1.00  0.00           O  
ATOM   1788  CB  HIE   112     160.219 179.481 162.789  1.00  0.00           C  
ATOM   1789  CG  HIE   112     161.269 179.039 161.857  1.00  0.00           C  
ATOM   1790  CD2 HIE   112     162.618 178.935 162.173  1.00  0.00           C  
ATOM   1791  ND1 HIE   112     161.142 178.630 160.483  1.00  0.00           N  
ATOM   1792  CE1 HIE   112     162.327 178.132 160.151  1.00  0.00           C  
ATOM   1793  NE2 HIE   112     163.257 178.407 161.085  1.00  0.00           N  
ATOM   1794  H   HIE   112     158.516 180.863 163.846  1.00  0.00           H  
ATOM   1795  HA  HIE   112     160.292 181.328 161.611  1.00  0.00           H  
ATOM   1796  HB2 HIE   112     160.549 179.723 163.800  1.00  0.00           H  
ATOM   1797  HB3 HIE   112     159.510 178.672 162.959  1.00  0.00           H  
ATOM   1798  HD2 HIE   112     163.163 179.155 163.080  1.00  0.00           H  
ATOM   1799  HE1 HIE   112     162.709 177.848 159.182  1.00  0.00           H  
ATOM   1800  HE2 HIE   112     164.253 178.258 161.010  1.00  0.00           H  
ATOM   1801  N   LEU   113     157.495 179.579 161.321  1.00  0.00           N  
ATOM   1802  CA  LEU   113     156.405 179.525 160.378  1.00  0.00           C  
ATOM   1803  C   LEU   113     156.044 180.882 159.680  1.00  0.00           C  
ATOM   1804  O   LEU   113     155.764 180.936 158.531  1.00  0.00           O  
ATOM   1805  CB  LEU   113     155.168 178.973 161.198  1.00  0.00           C  
ATOM   1806  CG  LEU   113     153.837 178.982 160.411  1.00  0.00           C  
ATOM   1807  CD1 LEU   113     153.867 177.879 159.321  1.00  0.00           C  
ATOM   1808  CD2 LEU   113     152.624 178.625 161.263  1.00  0.00           C  
ATOM   1809  H   LEU   113     157.303 179.349 162.286  1.00  0.00           H  
ATOM   1810  HA  LEU   113     156.526 178.859 159.524  1.00  0.00           H  
ATOM   1811  HB2 LEU   113     155.353 177.933 161.465  1.00  0.00           H  
ATOM   1812  HB3 LEU   113     155.072 179.628 162.064  1.00  0.00           H  
ATOM   1813  HG  LEU   113     153.727 179.936 159.896  1.00  0.00           H  
ATOM   1814 HD11 LEU   113     153.878 176.840 159.651  1.00  0.00           H  
ATOM   1815 HD12 LEU   113     152.982 178.022 158.703  1.00  0.00           H  
ATOM   1816 HD13 LEU   113     154.694 178.097 158.645  1.00  0.00           H  
ATOM   1817 HD21 LEU   113     151.801 178.802 160.571  1.00  0.00           H  
ATOM   1818 HD22 LEU   113     152.509 177.589 161.583  1.00  0.00           H  
ATOM   1819 HD23 LEU   113     152.558 179.381 162.043  1.00  0.00           H  
ATOM   1820  N   ARG   114     156.111 182.045 160.396  1.00  0.00           N  
ATOM   1821  CA  ARG   114     155.916 183.451 159.864  1.00  0.00           C  
ATOM   1822  C   ARG   114     156.914 183.924 158.838  1.00  0.00           C  
ATOM   1823  O   ARG   114     156.549 184.734 157.977  1.00  0.00           O  
ATOM   1824  CB  ARG   114     155.713 184.431 161.039  1.00  0.00           C  
ATOM   1825  CG  ARG   114     154.512 185.405 160.937  1.00  0.00           C  
ATOM   1826  CD  ARG   114     154.292 186.180 162.285  1.00  0.00           C  
ATOM   1827  NE  ARG   114     153.652 185.449 163.432  1.00  0.00           N  
ATOM   1828  CZ  ARG   114     153.956 185.502 164.754  1.00  0.00           C  
ATOM   1829  NH1 ARG   114     155.147 185.665 165.135  1.00  0.00           N1+
ATOM   1830  NH2 ARG   114     153.048 185.272 165.664  1.00  0.00           N  
ATOM   1831  H   ARG   114     156.287 182.013 161.389  1.00  0.00           H  
ATOM   1832  HA  ARG   114     155.059 183.475 159.190  1.00  0.00           H  
ATOM   1833  HB2 ARG   114     155.582 183.810 161.924  1.00  0.00           H  
ATOM   1834  HB3 ARG   114     156.599 185.046 161.201  1.00  0.00           H  
ATOM   1835  HG2 ARG   114     154.710 186.102 160.122  1.00  0.00           H  
ATOM   1836  HG3 ARG   114     153.585 184.867 160.736  1.00  0.00           H  
ATOM   1837  HD2 ARG   114     155.242 186.529 162.690  1.00  0.00           H  
ATOM   1838  HD3 ARG   114     153.667 187.022 161.991  1.00  0.00           H  
ATOM   1839  HE  ARG   114     152.808 184.928 163.245  1.00  0.00           H  
ATOM   1840 HH11 ARG   114     155.827 185.919 164.432  1.00  0.00           H  
ATOM   1841 HH12 ARG   114     155.442 185.758 166.098  1.00  0.00           H  
ATOM   1842 HH21 ARG   114     152.110 185.100 165.331  1.00  0.00           H  
ATOM   1843 HH22 ARG   114     153.363 185.081 166.604  1.00  0.00           H  
ATOM   1844  N   LYS   115     158.087 183.353 158.877  1.00  0.00           N  
ATOM   1845  CA  LYS   115     159.150 183.656 157.892  1.00  0.00           C  
ATOM   1846  C   LYS   115     159.242 182.829 156.602  1.00  0.00           C  
ATOM   1847  O   LYS   115     159.799 183.347 155.612  1.00  0.00           O  
ATOM   1848  CB  LYS   115     160.496 183.644 158.631  1.00  0.00           C  
ATOM   1849  CG  LYS   115     160.588 184.945 159.488  1.00  0.00           C  
ATOM   1850  CD  LYS   115     162.036 185.273 159.867  1.00  0.00           C  
ATOM   1851  CE  LYS   115     162.269 186.428 160.912  1.00  0.00           C  
ATOM   1852  NZ  LYS   115     161.810 186.168 162.297  1.00  0.00           N1+
ATOM   1853  H   LYS   115     158.317 182.722 159.632  1.00  0.00           H  
ATOM   1854  HA  LYS   115     159.036 184.648 157.452  1.00  0.00           H  
ATOM   1855  HB2 LYS   115     160.592 182.757 159.258  1.00  0.00           H  
ATOM   1856  HB3 LYS   115     161.297 183.708 157.895  1.00  0.00           H  
ATOM   1857  HG2 LYS   115     160.253 185.784 158.878  1.00  0.00           H  
ATOM   1858  HG3 LYS   115     159.961 184.888 160.377  1.00  0.00           H  
ATOM   1859  HD2 LYS   115     162.635 184.436 160.228  1.00  0.00           H  
ATOM   1860  HD3 LYS   115     162.430 185.562 158.892  1.00  0.00           H  
ATOM   1861  HE2 LYS   115     163.333 186.614 161.067  1.00  0.00           H  
ATOM   1862  HE3 LYS   115     161.773 187.321 160.530  1.00  0.00           H  
ATOM   1863  HZ1 LYS   115     162.283 185.300 162.505  1.00  0.00           H  
ATOM   1864  HZ2 LYS   115     161.997 186.883 162.985  1.00  0.00           H  
ATOM   1865  HZ3 LYS   115     160.810 186.031 162.292  1.00  0.00           H  
ATOM   1866  N   ARG   116     158.658 181.626 156.518  1.00  0.00           N  
ATOM   1867  CA  ARG   116     158.487 180.874 155.245  1.00  0.00           C  
ATOM   1868  C   ARG   116     157.698 181.763 154.191  1.00  0.00           C  
ATOM   1869  O   ARG   116     156.852 182.599 154.577  1.00  0.00           O  
ATOM   1870  CB  ARG   116     157.775 179.561 155.406  1.00  0.00           C  
ATOM   1871  CG  ARG   116     158.121 178.825 156.687  1.00  0.00           C  
ATOM   1872  CD  ARG   116     157.284 177.533 156.658  1.00  0.00           C  
ATOM   1873  NE  ARG   116     157.370 176.749 157.905  1.00  0.00           N  
ATOM   1874  CZ  ARG   116     156.496 175.836 158.215  1.00  0.00           C  
ATOM   1875  NH1 ARG   116     155.561 175.330 157.531  1.00  0.00           N1+
ATOM   1876  NH2 ARG   116     156.529 175.399 159.467  1.00  0.00           N  
ATOM   1877  H   ARG   116     158.221 181.328 157.378  1.00  0.00           H  
ATOM   1878  HA  ARG   116     159.502 180.663 154.908  1.00  0.00           H  
ATOM   1879  HB2 ARG   116     156.706 179.781 155.410  1.00  0.00           H  
ATOM   1880  HB3 ARG   116     157.927 179.014 154.476  1.00  0.00           H  
ATOM   1881  HG2 ARG   116     159.175 178.555 156.708  1.00  0.00           H  
ATOM   1882  HG3 ARG   116     157.731 179.425 157.508  1.00  0.00           H  
ATOM   1883  HD2 ARG   116     156.257 177.753 156.363  1.00  0.00           H  
ATOM   1884  HD3 ARG   116     157.666 176.933 155.832  1.00  0.00           H  
ATOM   1885  HE  ARG   116     157.958 177.079 158.659  1.00  0.00           H  
ATOM   1886 HH11 ARG   116     155.354 175.672 156.605  1.00  0.00           H  
ATOM   1887 HH12 ARG   116     154.956 174.662 157.985  1.00  0.00           H  
ATOM   1888 HH21 ARG   116     157.239 175.709 160.115  1.00  0.00           H  
ATOM   1889 HH22 ARG   116     155.963 174.604 159.722  1.00  0.00           H  
ATOM   1890  N   ASN   117     158.028 181.766 152.935  1.00  0.00           N  
ATOM   1891  CA  ASN   117     157.348 182.626 151.927  1.00  0.00           C  
ATOM   1892  C   ASN   117     157.614 184.123 152.141  1.00  0.00           C  
ATOM   1893  O   ASN   117     156.683 184.875 151.862  1.00  0.00           O  
ATOM   1894  CB  ASN   117     155.865 182.330 151.881  1.00  0.00           C  
ATOM   1895  CG  ASN   117     155.439 180.861 151.668  1.00  0.00           C  
ATOM   1896  ND2 ASN   117     155.921 180.232 150.633  1.00  0.00           N  
ATOM   1897  OD1 ASN   117     154.709 180.261 152.451  1.00  0.00           O  
ATOM   1898  H   ASN   117     158.819 181.235 152.601  1.00  0.00           H  
ATOM   1899  HA  ASN   117     157.694 182.298 150.948  1.00  0.00           H  
ATOM   1900  HB2 ASN   117     155.403 182.704 152.795  1.00  0.00           H  
ATOM   1901  HB3 ASN   117     155.408 182.833 151.030  1.00  0.00           H  
ATOM   1902 HD21 ASN   117     155.834 179.226 150.630  1.00  0.00           H  
ATOM   1903 HD22 ASN   117     156.379 180.699 149.862  1.00  0.00           H  
ATOM   1904  N   THR   118     158.764 184.604 152.550  1.00  0.00           N  
ATOM   1905  CA  THR   118     159.176 186.038 152.882  1.00  0.00           C  
ATOM   1906  C   THR   118     158.758 186.961 151.722  1.00  0.00           C  
ATOM   1907  O   THR   118     158.780 186.535 150.510  1.00  0.00           O  
ATOM   1908  CB  THR   118     160.768 185.975 153.010  1.00  0.00           C  
ATOM   1909  CG2 THR   118     161.507 185.810 151.694  1.00  0.00           C  
ATOM   1910  OG1 THR   118     161.278 187.204 153.515  1.00  0.00           O  
ATOM   1911  H   THR   118     159.511 183.950 152.735  1.00  0.00           H  
ATOM   1912  HA  THR   118     158.635 186.261 153.802  1.00  0.00           H  
ATOM   1913  HB  THR   118     161.136 185.172 153.649  1.00  0.00           H  
ATOM   1914  HG1 THR   118     160.904 187.232 154.399  1.00  0.00           H  
ATOM   1915 HG21 THR   118     161.253 186.424 150.831  1.00  0.00           H  
ATOM   1916 HG22 THR   118     162.557 185.949 151.954  1.00  0.00           H  
ATOM   1917 HG23 THR   118     161.364 184.763 151.426  1.00  0.00           H  
ATOM   1918  N   NME   119     158.295 188.171 152.036  1.00  0.00           N  
ATOM   1919  C   NME   119     157.835 189.182 151.091  1.00  0.00           C  
ATOM   1920  H   NME   119     158.313 188.482 152.996  1.00  0.00           H  
ATOM   1921  H1  NME   119     157.402 188.709 150.209  1.00  0.00           H  
ATOM   1922  H2  NME   119     157.113 189.891 151.496  1.00  0.00           H  
ATOM   1923  H3  NME   119     158.573 189.866 150.670  1.00  0.00           H  
END
ATOM      1  C1  L5C   120     164.912 167.627 157.655  1.00  0.00           C  
ATOM      2  N1  L5C   120     161.764 165.001 157.020  1.00  0.00           N  
ATOM      3  C2  L5C   120     164.684 167.244 156.325  1.00  0.00           C  
ATOM      4  N2  L5C   120     161.121 163.776 162.497  1.00  0.00           N  
ATOM      5  C3  L5C   120     163.673 166.320 155.971  1.00  0.00           C  
ATOM      6  N3  L5C   120     157.928 162.643 156.466  1.00  0.00           N  
ATOM      7  C4  L5C   120     162.910 165.804 157.000  1.00  0.00           C  
ATOM      8  C5  L5C   120     163.279 165.986 158.295  1.00  0.00           C  
ATOM      9  C6  L5C   120     164.223 166.918 158.643  1.00  0.00           C  
ATOM     10  C7  L5C   120     161.333 164.649 158.382  1.00  0.00           C  
ATOM     11  C8  L5C   120     160.336 163.758 158.913  1.00  0.00           C  
ATOM     12  C9  L5C   120     160.378 163.666 160.343  1.00  0.00           C  
ATOM     13  C10 L5C   120     161.339 164.296 161.134  1.00  0.00           C  
ATOM     14  C11 L5C   120     162.321 165.189 160.570  1.00  0.00           C  
ATOM     15  C12 L5C   120     162.399 165.214 159.189  1.00  0.00           C  
ATOM     16  C13 L5C   120     159.603 162.666 161.163  1.00  0.00           C  
ATOM     17  C14 L5C   120     160.059 162.830 162.475  1.00  0.00           C  
ATOM     18  C15 L5C   120     158.564 161.736 160.902  1.00  0.00           C  
ATOM     19  C16 L5C   120     157.997 161.043 161.987  1.00  0.00           C  
ATOM     20  C17 L5C   120     158.287 161.429 163.312  1.00  0.00           C  
ATOM     21  C18 L5C   120     159.468 162.160 163.533  1.00  0.00           C  
ATOM     22  C19 L5C   120     159.536 163.075 157.990  1.00  0.00           C  
ATOM     23  C20 L5C   120     160.047 161.969 157.122  1.00  0.00           C  
ATOM     24  C21 L5C   120     158.230 163.412 157.611  1.00  0.00           C  
ATOM     25  C22 L5C   120     159.030 161.787 156.296  1.00  0.00           C  
ATOM     26  C23 L5C   120     161.277 161.237 157.055  1.00  0.00           C  
ATOM     27  C24 L5C   120     159.055 160.697 155.378  1.00  0.00           C  
ATOM     28  C25 L5C   120     161.389 160.237 156.079  1.00  0.00           C  
ATOM     29  C26 L5C   120     160.257 159.957 155.237  1.00  0.00           C  
ATOM     30  H1  L5C   120     165.632 168.355 158.015  1.00  0.00           H  
ATOM     31  H2  L5C   120     165.365 167.542 155.535  1.00  0.00           H  
ATOM     32  H3  L5C   120     163.462 166.096 154.930  1.00  0.00           H  
ATOM     33  H4  L5C   120     164.510 167.086 159.676  1.00  0.00           H  
ATOM     34  H5  L5C   120     163.089 165.643 161.190  1.00  0.00           H  
ATOM     35  H6  L5C   120     161.245 164.922 156.142  1.00  0.00           H  
ATOM     36  H7  L5C   120     161.420 164.103 163.405  1.00  0.00           H  
ATOM     37  H8  L5C   120     158.327 161.548 159.858  1.00  0.00           H  
ATOM     38  H9  L5C   120     157.149 160.370 161.921  1.00  0.00           H  
ATOM     39  H10 L5C   120     157.753 160.862 164.069  1.00  0.00           H  
ATOM     40  H11 L5C   120     159.937 162.253 164.508  1.00  0.00           H  
ATOM     41  H12 L5C   120     162.095 161.508 157.718  1.00  0.00           H  
ATOM     42  H13 L5C   120     157.159 162.801 155.815  1.00  0.00           H  
ATOM     43  H14 L5C   120     158.344 160.548 154.571  1.00  0.00           H  
ATOM     44  H15 L5C   120     162.334 159.723 155.922  1.00  0.00           H  
ATOM     45  H16 L5C   120     160.366 159.228 154.440  1.00  0.00           H  
ATOM     46  H17 L5C   120     157.673 164.282 157.932  1.00  0.00           H  
END
