# Supplementary material for: A Multicomponent Reaction-Based Platform Opens New Avenues in Aryl Hydrocarbon Receptor Modulation
Source: ACS Cent Sci. 2025 Apr 10;11(4):629–41. doi: 10.1021/acscentsci.5c00194 (PMC12022909; doi:10.1021/acscentsci.5c00194)
Supplement: Supplementary file 3 — oc5c00194_si_003.pdb [file oc5c00194_si_003.pdb]

ATOM      1  C   ACE     1     161.278 167.302 177.467  1.00  0.00           C  
ATOM      2  O   ACE     1     160.790 166.658 178.365  1.00  0.00           O  
ATOM      3  CH3 ACE     1     161.196 166.670 176.050  1.00  0.00           C  
ATOM      4  H1  ACE     1     160.883 167.458 175.365  1.00  0.00           H  
ATOM      5  H2  ACE     1     162.176 166.390 175.664  1.00  0.00           H  
ATOM      6  H3  ACE     1     160.407 165.919 176.064  1.00  0.00           H  
ATOM      7  N   ASN     2     161.768 168.508 177.662  1.00  0.00           N  
ATOM      8  CA  ASN     2     162.368 169.405 176.680  1.00  0.00           C  
ATOM      9  C   ASN     2     163.929 169.434 176.920  1.00  0.00           C  
ATOM     10  O   ASN     2     164.465 169.806 177.957  1.00  0.00           O  
ATOM     11  CB  ASN     2     161.721 170.791 176.823  1.00  0.00           C  
ATOM     12  CG  ASN     2     162.193 171.746 175.808  1.00  0.00           C  
ATOM     13  ND2 ASN     2     161.393 172.680 175.327  1.00  0.00           N  
ATOM     14  OD1 ASN     2     163.326 171.718 175.269  1.00  0.00           O  
ATOM     15  H   ASN     2     161.761 168.804 178.628  1.00  0.00           H  
ATOM     16  HA  ASN     2     162.245 168.953 175.695  1.00  0.00           H  
ATOM     17  HB2 ASN     2     160.668 170.655 176.580  1.00  0.00           H  
ATOM     18  HB3 ASN     2     161.768 171.230 177.820  1.00  0.00           H  
ATOM     19 HD21 ASN     2     161.731 173.409 174.715  1.00  0.00           H  
ATOM     20 HD22 ASN     2     160.488 172.868 175.735  1.00  0.00           H  
ATOM     21  N   PHE     3     164.590 169.171 175.833  1.00  0.00           N  
ATOM     22  CA  PHE     3     166.030 168.812 175.510  1.00  0.00           C  
ATOM     23  C   PHE     3     166.240 168.490 174.019  1.00  0.00           C  
ATOM     24  O   PHE     3     165.224 168.251 173.353  1.00  0.00           O  
ATOM     25  CB  PHE     3     166.487 167.596 176.426  1.00  0.00           C  
ATOM     26  CG  PHE     3     165.578 166.328 176.498  1.00  0.00           C  
ATOM     27  CD1 PHE     3     165.453 165.464 175.412  1.00  0.00           C  
ATOM     28  CD2 PHE     3     164.792 166.129 177.675  1.00  0.00           C  
ATOM     29  CE1 PHE     3     164.589 164.377 175.416  1.00  0.00           C  
ATOM     30  CE2 PHE     3     164.024 164.944 177.804  1.00  0.00           C  
ATOM     31  CZ  PHE     3     163.881 164.163 176.648  1.00  0.00           C  
ATOM     32  H   PHE     3     164.029 168.792 175.083  1.00  0.00           H  
ATOM     33  HA  PHE     3     166.796 169.559 175.712  1.00  0.00           H  
ATOM     34  HB2 PHE     3     167.448 167.217 176.079  1.00  0.00           H  
ATOM     35  HB3 PHE     3     166.599 167.987 177.438  1.00  0.00           H  
ATOM     36  HD1 PHE     3     165.943 165.696 174.477  1.00  0.00           H  
ATOM     37  HD2 PHE     3     164.857 166.852 178.475  1.00  0.00           H  
ATOM     38  HE1 PHE     3     164.348 163.836 174.513  1.00  0.00           H  
ATOM     39  HE2 PHE     3     163.459 164.730 178.699  1.00  0.00           H  
ATOM     40  HZ  PHE     3     163.135 163.381 176.650  1.00  0.00           H  
ATOM     41  N   ILE     4     167.467 168.413 173.667  1.00  0.00           N  
ATOM     42  CA  ILE     4     167.866 167.867 172.361  1.00  0.00           C  
ATOM     43  C   ILE     4     167.712 166.295 172.221  1.00  0.00           C  
ATOM     44  O   ILE     4     168.238 165.665 173.106  1.00  0.00           O  
ATOM     45  CB  ILE     4     169.316 168.255 172.102  1.00  0.00           C  
ATOM     46  CG1 ILE     4     169.704 169.657 172.531  1.00  0.00           C  
ATOM     47  CG2 ILE     4     169.790 167.930 170.638  1.00  0.00           C  
ATOM     48  CD1 ILE     4     171.231 169.788 172.873  1.00  0.00           C  
ATOM     49  H   ILE     4     168.151 168.785 174.308  1.00  0.00           H  
ATOM     50  HA  ILE     4     167.242 168.233 171.546  1.00  0.00           H  
ATOM     51  HB  ILE     4     169.896 167.583 172.736  1.00  0.00           H  
ATOM     52 HG12 ILE     4     169.444 170.256 171.659  1.00  0.00           H  
ATOM     53 HG13 ILE     4     169.185 169.974 173.435  1.00  0.00           H  
ATOM     54 HG21 ILE     4     169.790 166.878 170.352  1.00  0.00           H  
ATOM     55 HG22 ILE     4     169.263 168.557 169.919  1.00  0.00           H  
ATOM     56 HG23 ILE     4     170.852 168.166 170.556  1.00  0.00           H  
ATOM     57 HD11 ILE     4     171.929 169.873 172.040  1.00  0.00           H  
ATOM     58 HD12 ILE     4     171.288 170.772 173.338  1.00  0.00           H  
ATOM     59 HD13 ILE     4     171.571 168.980 173.523  1.00  0.00           H  
ATOM     60  N   PHE     5     167.063 165.785 171.121  1.00  0.00           N  
ATOM     61  CA  PHE     5     167.004 164.358 170.897  1.00  0.00           C  
ATOM     62  C   PHE     5     167.315 164.042 169.418  1.00  0.00           C  
ATOM     63  O   PHE     5     167.515 164.952 168.643  1.00  0.00           O  
ATOM     64  CB  PHE     5     165.600 163.879 171.318  1.00  0.00           C  
ATOM     65  CG  PHE     5     164.450 164.270 170.356  1.00  0.00           C  
ATOM     66  CD1 PHE     5     163.912 165.616 170.385  1.00  0.00           C  
ATOM     67  CD2 PHE     5     163.854 163.415 169.454  1.00  0.00           C  
ATOM     68  CE1 PHE     5     162.827 166.022 169.512  1.00  0.00           C  
ATOM     69  CE2 PHE     5     162.746 163.731 168.644  1.00  0.00           C  
ATOM     70  CZ  PHE     5     162.216 165.052 168.715  1.00  0.00           C  
ATOM     71  H   PHE     5     166.640 166.313 170.371  1.00  0.00           H  
ATOM     72  HA  PHE     5     167.795 163.930 171.514  1.00  0.00           H  
ATOM     73  HB2 PHE     5     165.683 162.793 171.348  1.00  0.00           H  
ATOM     74  HB3 PHE     5     165.323 164.307 172.282  1.00  0.00           H  
ATOM     75  HD1 PHE     5     164.359 166.319 171.072  1.00  0.00           H  
ATOM     76  HD2 PHE     5     164.240 162.406 169.457  1.00  0.00           H  
ATOM     77  HE1 PHE     5     162.385 167.003 169.421  1.00  0.00           H  
ATOM     78  HE2 PHE     5     162.209 162.956 168.117  1.00  0.00           H  
ATOM     79  HZ  PHE     5     161.269 165.254 168.235  1.00  0.00           H  
ATOM     80  N   ARG     6     167.391 162.729 169.080  1.00  0.00           N  
ATOM     81  CA  ARG     6     167.829 162.253 167.750  1.00  0.00           C  
ATOM     82  C   ARG     6     167.172 160.931 167.298  1.00  0.00           C  
ATOM     83  O   ARG     6     166.979 160.061 168.078  1.00  0.00           O  
ATOM     84  CB  ARG     6     169.380 162.095 167.836  1.00  0.00           C  
ATOM     85  CG  ARG     6     170.138 161.684 166.542  1.00  0.00           C  
ATOM     86  CD  ARG     6     171.672 161.821 166.579  1.00  0.00           C  
ATOM     87  NE  ARG     6     172.218 161.158 167.743  1.00  0.00           N  
ATOM     88  CZ  ARG     6     173.461 161.185 168.207  1.00  0.00           C  
ATOM     89  NH1 ARG     6     174.545 161.518 167.547  1.00  0.00           N1+
ATOM     90  NH2 ARG     6     173.562 160.923 169.500  1.00  0.00           N  
ATOM     91  H   ARG     6     167.075 162.034 169.742  1.00  0.00           H  
ATOM     92  HA  ARG     6     167.662 163.067 167.043  1.00  0.00           H  
ATOM     93  HB2 ARG     6     169.818 163.006 168.245  1.00  0.00           H  
ATOM     94  HB3 ARG     6     169.480 161.323 168.599  1.00  0.00           H  
ATOM     95  HG2 ARG     6     169.961 160.628 166.339  1.00  0.00           H  
ATOM     96  HG3 ARG     6     169.785 162.241 165.673  1.00  0.00           H  
ATOM     97  HD2 ARG     6     172.109 161.462 165.648  1.00  0.00           H  
ATOM     98  HD3 ARG     6     171.977 162.867 166.605  1.00  0.00           H  
ATOM     99  HE  ARG     6     171.571 160.773 168.415  1.00  0.00           H  
ATOM    100 HH11 ARG     6     174.353 162.025 166.695  1.00  0.00           H  
ATOM    101 HH12 ARG     6     175.367 160.976 167.768  1.00  0.00           H  
ATOM    102 HH21 ARG     6     172.854 160.389 169.984  1.00  0.00           H  
ATOM    103 HH22 ARG     6     174.413 161.113 170.009  1.00  0.00           H  
ATOM    104  N   THR     7     166.763 160.914 166.051  1.00  0.00           N  
ATOM    105  CA  THR     7     166.040 159.771 165.437  1.00  0.00           C  
ATOM    106  C   THR     7     166.671 159.307 164.071  1.00  0.00           C  
ATOM    107  O   THR     7     167.596 159.960 163.566  1.00  0.00           O  
ATOM    108  CB  THR     7     164.550 160.136 165.333  1.00  0.00           C  
ATOM    109  CG2 THR     7     163.857 160.305 166.688  1.00  0.00           C  
ATOM    110  OG1 THR     7     164.351 161.385 164.653  1.00  0.00           O  
ATOM    111  H   THR     7     166.993 161.704 165.465  1.00  0.00           H  
ATOM    112  HA  THR     7     165.999 158.881 166.066  1.00  0.00           H  
ATOM    113  HB  THR     7     164.090 159.326 164.768  1.00  0.00           H  
ATOM    114  HG1 THR     7     164.243 161.169 163.724  1.00  0.00           H  
ATOM    115 HG21 THR     7     164.230 161.190 167.205  1.00  0.00           H  
ATOM    116 HG22 THR     7     162.798 160.510 166.526  1.00  0.00           H  
ATOM    117 HG23 THR     7     164.052 159.452 167.338  1.00  0.00           H  
ATOM    118  N   LYS     8     166.148 158.226 163.468  1.00  0.00           N  
ATOM    119  CA  LYS     8     166.656 157.605 162.276  1.00  0.00           C  
ATOM    120  C   LYS     8     165.550 156.821 161.518  1.00  0.00           C  
ATOM    121  O   LYS     8     164.834 156.052 162.099  1.00  0.00           O  
ATOM    122  CB  LYS     8     167.774 156.682 162.815  1.00  0.00           C  
ATOM    123  CG  LYS     8     168.126 155.540 161.893  1.00  0.00           C  
ATOM    124  CD  LYS     8     169.276 154.719 162.465  1.00  0.00           C  
ATOM    125  CE  LYS     8     169.213 153.268 161.919  1.00  0.00           C  
ATOM    126  NZ  LYS     8     170.376 152.489 162.440  1.00  0.00           N1+
ATOM    127  H   LYS     8     165.483 157.706 164.024  1.00  0.00           H  
ATOM    128  HA  LYS     8     167.196 158.318 161.654  1.00  0.00           H  
ATOM    129  HB2 LYS     8     168.641 157.274 163.106  1.00  0.00           H  
ATOM    130  HB3 LYS     8     167.357 156.324 163.756  1.00  0.00           H  
ATOM    131  HG2 LYS     8     167.235 154.920 161.800  1.00  0.00           H  
ATOM    132  HG3 LYS     8     168.603 155.940 160.998  1.00  0.00           H  
ATOM    133  HD2 LYS     8     170.195 155.268 162.262  1.00  0.00           H  
ATOM    134  HD3 LYS     8     169.141 154.749 163.546  1.00  0.00           H  
ATOM    135  HE2 LYS     8     168.275 152.827 162.256  1.00  0.00           H  
ATOM    136  HE3 LYS     8     169.331 153.264 160.834  1.00  0.00           H  
ATOM    137  HZ1 LYS     8     170.514 151.531 162.147  1.00  0.00           H  
ATOM    138  HZ2 LYS     8     171.264 152.909 162.207  1.00  0.00           H  
ATOM    139  HZ3 LYS     8     170.367 152.434 163.449  1.00  0.00           H  
ATOM    140  N   HID     9     165.414 157.034 160.220  1.00  0.00           N  
ATOM    141  CA  HID     9     164.272 156.567 159.396  1.00  0.00           C  
ATOM    142  C   HID     9     164.767 155.913 158.096  1.00  0.00           C  
ATOM    143  O   HID     9     165.927 156.086 157.735  1.00  0.00           O  
ATOM    144  CB  HID     9     163.285 157.786 159.071  1.00  0.00           C  
ATOM    145  CG  HID     9     163.173 158.788 160.192  1.00  0.00           C  
ATOM    146  CD2 HID     9     163.954 159.890 160.430  1.00  0.00           C  
ATOM    147  ND1 HID     9     162.378 158.571 161.296  1.00  0.00           N  
ATOM    148  CE1 HID     9     162.575 159.545 162.188  1.00  0.00           C  
ATOM    149  NE2 HID     9     163.526 160.361 161.712  1.00  0.00           N  
ATOM    150  H   HID     9     166.086 157.664 159.804  1.00  0.00           H  
ATOM    151  HA  HID     9     163.594 155.925 159.957  1.00  0.00           H  
ATOM    152  HB2 HID     9     163.744 158.361 158.265  1.00  0.00           H  
ATOM    153  HB3 HID     9     162.310 157.516 158.668  1.00  0.00           H  
ATOM    154  HD1 HID     9     161.612 157.913 161.340  1.00  0.00           H  
ATOM    155  HD2 HID     9     164.740 160.330 159.835  1.00  0.00           H  
ATOM    156  HE1 HID     9     162.012 159.662 163.102  1.00  0.00           H  
ATOM    157  N   LYS    10     163.919 155.164 157.420  1.00  0.00           N  
ATOM    158  CA  LYS    10     164.122 154.604 156.045  1.00  0.00           C  
ATOM    159  C   LYS    10     164.648 155.716 155.109  1.00  0.00           C  
ATOM    160  O   LYS    10     163.858 156.623 154.839  1.00  0.00           O  
ATOM    161  CB  LYS    10     162.825 153.934 155.607  1.00  0.00           C  
ATOM    162  CG  LYS    10     162.702 153.553 154.131  1.00  0.00           C  
ATOM    163  CD  LYS    10     161.228 153.346 153.725  1.00  0.00           C  
ATOM    164  CE  LYS    10     160.659 152.042 154.152  1.00  0.00           C  
ATOM    165  NZ  LYS    10     159.396 151.602 153.483  1.00  0.00           N1+
ATOM    166  H   LYS    10     162.982 155.100 157.792  1.00  0.00           H  
ATOM    167  HA  LYS    10     164.931 153.874 156.067  1.00  0.00           H  
ATOM    168  HB2 LYS    10     162.629 153.064 156.233  1.00  0.00           H  
ATOM    169  HB3 LYS    10     162.120 154.711 155.901  1.00  0.00           H  
ATOM    170  HG2 LYS    10     163.111 154.403 153.584  1.00  0.00           H  
ATOM    171  HG3 LYS    10     163.183 152.650 153.756  1.00  0.00           H  
ATOM    172  HD2 LYS    10     160.577 154.158 154.050  1.00  0.00           H  
ATOM    173  HD3 LYS    10     161.262 153.268 152.638  1.00  0.00           H  
ATOM    174  HE2 LYS    10     161.435 151.290 154.008  1.00  0.00           H  
ATOM    175  HE3 LYS    10     160.500 152.164 155.224  1.00  0.00           H  
ATOM    176  HZ1 LYS    10     158.980 150.748 153.827  1.00  0.00           H  
ATOM    177  HZ2 LYS    10     158.673 152.273 153.706  1.00  0.00           H  
ATOM    178  HZ3 LYS    10     159.457 151.549 152.476  1.00  0.00           H  
ATOM    179  N   LEU    11     165.778 155.391 154.445  1.00  0.00           N  
ATOM    180  CA  LEU    11     166.218 156.100 153.183  1.00  0.00           C  
ATOM    181  C   LEU    11     165.970 155.226 151.909  1.00  0.00           C  
ATOM    182  O   LEU    11     165.633 155.777 150.891  1.00  0.00           O  
ATOM    183  CB  LEU    11     167.677 156.581 153.430  1.00  0.00           C  
ATOM    184  CG  LEU    11     168.262 157.231 152.139  1.00  0.00           C  
ATOM    185  CD1 LEU    11     167.640 158.590 151.899  1.00  0.00           C  
ATOM    186  CD2 LEU    11     169.816 157.455 152.361  1.00  0.00           C  
ATOM    187  H   LEU    11     166.270 154.522 154.596  1.00  0.00           H  
ATOM    188  HA  LEU    11     165.659 156.996 152.912  1.00  0.00           H  
ATOM    189  HB2 LEU    11     167.798 157.245 154.285  1.00  0.00           H  
ATOM    190  HB3 LEU    11     168.321 155.748 153.715  1.00  0.00           H  
ATOM    191  HG  LEU    11     168.196 156.521 151.315  1.00  0.00           H  
ATOM    192 HD11 LEU    11     167.775 159.268 152.740  1.00  0.00           H  
ATOM    193 HD12 LEU    11     168.090 159.092 151.043  1.00  0.00           H  
ATOM    194 HD13 LEU    11     166.582 158.530 151.646  1.00  0.00           H  
ATOM    195 HD21 LEU    11     170.218 156.443 152.331  1.00  0.00           H  
ATOM    196 HD22 LEU    11     170.139 158.004 151.476  1.00  0.00           H  
ATOM    197 HD23 LEU    11     169.917 158.085 153.244  1.00  0.00           H  
ATOM    198  N   ASP    12     166.022 153.899 152.113  1.00  0.00           N  
ATOM    199  CA  ASP    12     165.588 152.920 151.215  1.00  0.00           C  
ATOM    200  C   ASP    12     165.156 151.560 151.733  1.00  0.00           C  
ATOM    201  O   ASP    12     164.425 150.857 151.041  1.00  0.00           O  
ATOM    202  CB  ASP    12     166.599 152.804 150.079  1.00  0.00           C  
ATOM    203  CG  ASP    12     167.997 152.341 150.449  1.00  0.00           C  
ATOM    204  OD1 ASP    12     168.367 151.704 151.518  1.00  0.00           O  
ATOM    205  OD2 ASP    12     168.945 152.690 149.719  1.00  0.00           O1-
ATOM    206  H   ASP    12     166.353 153.584 153.014  1.00  0.00           H  
ATOM    207  HA  ASP    12     164.629 153.196 150.778  1.00  0.00           H  
ATOM    208  HB2 ASP    12     166.248 152.048 149.376  1.00  0.00           H  
ATOM    209  HB3 ASP    12     166.692 153.722 149.499  1.00  0.00           H  
ATOM    210  N   PHE    13     165.589 151.279 152.953  1.00  0.00           N  
ATOM    211  CA  PHE    13     165.353 150.064 153.802  1.00  0.00           C  
ATOM    212  C   PHE    13     164.763 150.362 155.161  1.00  0.00           C  
ATOM    213  O   PHE    13     164.818 151.536 155.610  1.00  0.00           O  
ATOM    214  CB  PHE    13     166.657 149.326 153.920  1.00  0.00           C  
ATOM    215  CG  PHE    13     166.747 148.171 154.895  1.00  0.00           C  
ATOM    216  CD1 PHE    13     166.044 147.068 154.440  1.00  0.00           C  
ATOM    217  CD2 PHE    13     167.335 148.154 156.147  1.00  0.00           C  
ATOM    218  CE1 PHE    13     165.705 146.026 155.286  1.00  0.00           C  
ATOM    219  CE2 PHE    13     167.024 147.013 157.022  1.00  0.00           C  
ATOM    220  CZ  PHE    13     166.277 145.976 156.510  1.00  0.00           C  
ATOM    221  H   PHE    13     166.097 152.067 153.329  1.00  0.00           H  
ATOM    222  HA  PHE    13     164.682 149.362 153.307  1.00  0.00           H  
ATOM    223  HB2 PHE    13     166.731 148.843 152.944  1.00  0.00           H  
ATOM    224  HB3 PHE    13     167.461 150.024 154.147  1.00  0.00           H  
ATOM    225  HD1 PHE    13     165.518 147.071 153.497  1.00  0.00           H  
ATOM    226  HD2 PHE    13     167.765 149.059 156.550  1.00  0.00           H  
ATOM    227  HE1 PHE    13     165.073 145.235 154.909  1.00  0.00           H  
ATOM    228  HE2 PHE    13     167.332 146.860 158.046  1.00  0.00           H  
ATOM    229  HZ  PHE    13     165.840 145.203 157.123  1.00  0.00           H  
ATOM    230  N   THR    14     164.192 149.437 155.843  1.00  0.00           N  
ATOM    231  CA  THR    14     163.326 149.627 157.075  1.00  0.00           C  
ATOM    232  C   THR    14     164.163 149.458 158.300  1.00  0.00           C  
ATOM    233  O   THR    14     164.466 148.336 158.650  1.00  0.00           O  
ATOM    234  CB  THR    14     162.214 148.610 156.985  1.00  0.00           C  
ATOM    235  CG2 THR    14     161.142 148.739 157.999  1.00  0.00           C  
ATOM    236  OG1 THR    14     161.497 148.708 155.751  1.00  0.00           O  
ATOM    237  H   THR    14     164.203 148.488 155.498  1.00  0.00           H  
ATOM    238  HA  THR    14     162.805 150.584 157.075  1.00  0.00           H  
ATOM    239  HB  THR    14     162.576 147.583 156.935  1.00  0.00           H  
ATOM    240  HG1 THR    14     162.137 148.557 155.052  1.00  0.00           H  
ATOM    241 HG21 THR    14     160.695 149.729 157.918  1.00  0.00           H  
ATOM    242 HG22 THR    14     160.404 147.945 157.886  1.00  0.00           H  
ATOM    243 HG23 THR    14     161.602 148.650 158.982  1.00  0.00           H  
ATOM    244  N   PRO    15     164.613 150.515 159.001  1.00  0.00           N  
ATOM    245  CA  PRO    15     165.065 150.432 160.386  1.00  0.00           C  
ATOM    246  C   PRO    15     163.875 150.282 161.360  1.00  0.00           C  
ATOM    247  O   PRO    15     162.726 150.635 161.041  1.00  0.00           O  
ATOM    248  CB  PRO    15     165.926 151.710 160.553  1.00  0.00           C  
ATOM    249  CG  PRO    15     165.075 152.727 159.885  1.00  0.00           C  
ATOM    250  CD  PRO    15     164.517 151.905 158.704  1.00  0.00           C  
ATOM    251  HA  PRO    15     165.723 149.563 160.420  1.00  0.00           H  
ATOM    252  HB2 PRO    15     166.071 151.984 161.597  1.00  0.00           H  
ATOM    253  HB3 PRO    15     166.919 151.544 160.132  1.00  0.00           H  
ATOM    254  HG2 PRO    15     164.304 153.010 160.603  1.00  0.00           H  
ATOM    255  HG3 PRO    15     165.697 153.598 159.679  1.00  0.00           H  
ATOM    256  HD2 PRO    15     163.512 152.284 158.525  1.00  0.00           H  
ATOM    257  HD3 PRO    15     165.231 151.982 157.883  1.00  0.00           H  
ATOM    258  N   ILE    16     164.178 149.681 162.505  1.00  0.00           N  
ATOM    259  CA  ILE    16     163.174 149.348 163.548  1.00  0.00           C  
ATOM    260  C   ILE    16     163.633 149.546 165.045  1.00  0.00           C  
ATOM    261  O   ILE    16     164.812 149.605 165.323  1.00  0.00           O  
ATOM    262  CB  ILE    16     162.560 147.903 163.338  1.00  0.00           C  
ATOM    263  CG1 ILE    16     163.510 146.642 163.491  1.00  0.00           C  
ATOM    264  CG2 ILE    16     161.817 147.803 161.977  1.00  0.00           C  
ATOM    265  CD1 ILE    16     164.289 146.605 164.762  1.00  0.00           C  
ATOM    266  H   ILE    16     165.141 149.433 162.678  1.00  0.00           H  
ATOM    267  HA  ILE    16     162.381 150.097 163.571  1.00  0.00           H  
ATOM    268  HB  ILE    16     161.812 147.813 164.127  1.00  0.00           H  
ATOM    269 HG12 ILE    16     162.990 145.696 163.344  1.00  0.00           H  
ATOM    270 HG13 ILE    16     164.351 146.703 162.799  1.00  0.00           H  
ATOM    271 HG21 ILE    16     161.270 148.712 161.726  1.00  0.00           H  
ATOM    272 HG22 ILE    16     162.512 147.816 161.136  1.00  0.00           H  
ATOM    273 HG23 ILE    16     161.095 146.988 162.032  1.00  0.00           H  
ATOM    274 HD11 ILE    16     165.186 147.222 164.729  1.00  0.00           H  
ATOM    275 HD12 ILE    16     163.586 146.941 165.525  1.00  0.00           H  
ATOM    276 HD13 ILE    16     164.705 145.601 164.833  1.00  0.00           H  
ATOM    277  N   GLY    17     162.646 149.663 165.912  1.00  0.00           N  
ATOM    278  CA  GLY    17     162.992 149.988 167.312  1.00  0.00           C  
ATOM    279  C   GLY    17     163.164 151.484 167.413  1.00  0.00           C  
ATOM    280  O   GLY    17     162.833 152.253 166.486  1.00  0.00           O  
ATOM    281  H   GLY    17     161.701 149.748 165.567  1.00  0.00           H  
ATOM    282  HA2 GLY    17     162.139 149.799 167.964  1.00  0.00           H  
ATOM    283  HA3 GLY    17     163.888 149.475 167.660  1.00  0.00           H  
ATOM    284  N   CYS    18     163.765 151.989 168.458  1.00  0.00           N  
ATOM    285  CA  CYS    18     164.020 153.411 168.682  1.00  0.00           C  
ATOM    286  C   CYS    18     164.954 153.731 169.889  1.00  0.00           C  
ATOM    287  O   CYS    18     164.996 153.048 170.911  1.00  0.00           O  
ATOM    288  CB  CYS    18     162.706 154.161 168.903  1.00  0.00           C  
ATOM    289  SG  CYS    18     162.637 155.947 169.047  1.00  0.00           S  
ATOM    290  H   CYS    18     164.024 151.436 169.261  1.00  0.00           H  
ATOM    291  HA  CYS    18     164.513 153.807 167.795  1.00  0.00           H  
ATOM    292  HB2 CYS    18     161.888 153.811 168.275  1.00  0.00           H  
ATOM    293  HB3 CYS    18     162.412 153.850 169.905  1.00  0.00           H  
ATOM    294  HG  CYS    18     163.394 155.993 170.146  1.00  0.00           H  
ATOM    295  N   ASP    19     165.704 154.820 169.705  1.00  0.00           N  
ATOM    296  CA  ASP    19     166.425 155.578 170.687  1.00  0.00           C  
ATOM    297  C   ASP    19     165.533 156.204 171.742  1.00  0.00           C  
ATOM    298  O   ASP    19     164.527 156.905 171.417  1.00  0.00           O  
ATOM    299  CB  ASP    19     167.307 156.640 170.006  1.00  0.00           C  
ATOM    300  CG  ASP    19     168.418 157.211 170.781  1.00  0.00           C  
ATOM    301  OD1 ASP    19     169.085 158.134 170.214  1.00  0.00           O  
ATOM    302  OD2 ASP    19     168.662 156.935 171.979  1.00  0.00           O1-
ATOM    303  H   ASP    19     165.747 155.104 168.736  1.00  0.00           H  
ATOM    304  HA  ASP    19     167.109 154.953 171.259  1.00  0.00           H  
ATOM    305  HB2 ASP    19     167.693 156.041 169.179  1.00  0.00           H  
ATOM    306  HB3 ASP    19     166.716 157.465 169.608  1.00  0.00           H  
ATOM    307  N   ALA    20     165.923 156.104 173.038  1.00  0.00           N  
ATOM    308  CA  ALA    20     165.088 156.223 174.218  1.00  0.00           C  
ATOM    309  C   ALA    20     164.451 157.623 174.326  1.00  0.00           C  
ATOM    310  O   ALA    20     163.221 157.702 174.589  1.00  0.00           O  
ATOM    311  CB  ALA    20     166.052 155.860 175.418  1.00  0.00           C  
ATOM    312  H   ALA    20     166.824 155.650 173.105  1.00  0.00           H  
ATOM    313  HA  ALA    20     164.316 155.459 174.135  1.00  0.00           H  
ATOM    314  HB1 ALA    20     165.494 155.913 176.353  1.00  0.00           H  
ATOM    315  HB2 ALA    20     166.264 154.794 175.340  1.00  0.00           H  
ATOM    316  HB3 ALA    20     166.944 156.481 175.502  1.00  0.00           H  
ATOM    317  N   LYS    21     165.189 158.680 174.226  1.00  0.00           N  
ATOM    318  CA  LYS    21     164.786 160.150 174.241  1.00  0.00           C  
ATOM    319  C   LYS    21     163.684 160.511 173.172  1.00  0.00           C  
ATOM    320  O   LYS    21     162.583 160.970 173.502  1.00  0.00           O  
ATOM    321  CB  LYS    21     165.979 161.142 174.394  1.00  0.00           C  
ATOM    322  CG  LYS    21     166.577 161.031 175.814  1.00  0.00           C  
ATOM    323  CD  LYS    21     167.998 161.692 175.996  1.00  0.00           C  
ATOM    324  CE  LYS    21     168.160 161.427 177.500  1.00  0.00           C  
ATOM    325  NZ  LYS    21     169.550 161.576 177.996  1.00  0.00           N1+
ATOM    326  H   LYS    21     166.174 158.474 174.134  1.00  0.00           H  
ATOM    327  HA  LYS    21     164.263 160.279 175.187  1.00  0.00           H  
ATOM    328  HB2 LYS    21     166.706 160.884 173.624  1.00  0.00           H  
ATOM    329  HB3 LYS    21     165.629 162.161 174.225  1.00  0.00           H  
ATOM    330  HG2 LYS    21     165.777 161.385 176.466  1.00  0.00           H  
ATOM    331  HG3 LYS    21     166.788 159.971 175.958  1.00  0.00           H  
ATOM    332  HD2 LYS    21     168.645 161.081 175.364  1.00  0.00           H  
ATOM    333  HD3 LYS    21     168.022 162.763 175.798  1.00  0.00           H  
ATOM    334  HE2 LYS    21     167.433 162.038 178.033  1.00  0.00           H  
ATOM    335  HE3 LYS    21     167.852 160.386 177.611  1.00  0.00           H  
ATOM    336  HZ1 LYS    21     169.633 161.584 179.004  1.00  0.00           H  
ATOM    337  HZ2 LYS    21     170.110 160.824 177.621  1.00  0.00           H  
ATOM    338  HZ3 LYS    21     169.969 162.466 177.767  1.00  0.00           H  
ATOM    339  N   GLY    22     163.867 159.968 171.952  1.00  0.00           N  
ATOM    340  CA  GLY    22     162.916 159.977 170.836  1.00  0.00           C  
ATOM    341  C   GLY    22     161.589 159.297 171.084  1.00  0.00           C  
ATOM    342  O   GLY    22     160.509 159.930 170.959  1.00  0.00           O  
ATOM    343  H   GLY    22     164.739 159.467 171.867  1.00  0.00           H  
ATOM    344  HA2 GLY    22     162.886 161.003 170.471  1.00  0.00           H  
ATOM    345  HA3 GLY    22     163.356 159.362 170.052  1.00  0.00           H  
ATOM    346  N   ARG    23     161.616 158.152 171.795  1.00  0.00           N  
ATOM    347  CA  ARG    23     160.369 157.438 172.237  1.00  0.00           C  
ATOM    348  C   ARG    23     159.669 158.174 173.526  1.00  0.00           C  
ATOM    349  O   ARG    23     158.448 158.237 173.531  1.00  0.00           O  
ATOM    350  CB  ARG    23     160.733 155.904 172.269  1.00  0.00           C  
ATOM    351  CG  ARG    23     159.487 155.106 172.575  1.00  0.00           C  
ATOM    352  CD  ARG    23     159.635 153.557 172.639  1.00  0.00           C  
ATOM    353  NE  ARG    23     160.427 153.195 173.832  1.00  0.00           N  
ATOM    354  CZ  ARG    23     160.776 151.950 174.008  1.00  0.00           C  
ATOM    355  NH1 ARG    23     160.265 150.948 173.428  1.00  0.00           N1+
ATOM    356  NH2 ARG    23     161.806 151.736 174.764  1.00  0.00           N  
ATOM    357  H   ARG    23     162.550 157.797 171.941  1.00  0.00           H  
ATOM    358  HA  ARG    23     159.629 157.517 171.440  1.00  0.00           H  
ATOM    359  HB2 ARG    23     161.109 155.678 171.271  1.00  0.00           H  
ATOM    360  HB3 ARG    23     161.412 155.746 173.107  1.00  0.00           H  
ATOM    361  HG2 ARG    23     159.030 155.456 173.502  1.00  0.00           H  
ATOM    362  HG3 ARG    23     158.780 155.196 171.752  1.00  0.00           H  
ATOM    363  HD2 ARG    23     158.663 153.087 172.793  1.00  0.00           H  
ATOM    364  HD3 ARG    23     160.114 153.188 171.732  1.00  0.00           H  
ATOM    365  HE  ARG    23     160.704 153.825 174.571  1.00  0.00           H  
ATOM    366 HH11 ARG    23     159.372 150.959 172.956  1.00  0.00           H  
ATOM    367 HH12 ARG    23     160.440 150.005 173.745  1.00  0.00           H  
ATOM    368 HH21 ARG    23     162.362 152.443 175.224  1.00  0.00           H  
ATOM    369 HH22 ARG    23     161.999 150.751 174.872  1.00  0.00           H  
ATOM    370  N   ILE    24     160.446 158.826 174.390  1.00  0.00           N  
ATOM    371  CA  ILE    24     159.945 159.644 175.473  1.00  0.00           C  
ATOM    372  C   ILE    24     159.222 160.856 174.911  1.00  0.00           C  
ATOM    373  O   ILE    24     158.090 161.150 175.297  1.00  0.00           O  
ATOM    374  CB  ILE    24     161.024 159.870 176.598  1.00  0.00           C  
ATOM    375  CG1 ILE    24     161.463 158.552 177.370  1.00  0.00           C  
ATOM    376  CG2 ILE    24     160.477 160.866 177.649  1.00  0.00           C  
ATOM    377  CD1 ILE    24     162.758 158.753 178.170  1.00  0.00           C  
ATOM    378  H   ILE    24     161.432 158.640 174.274  1.00  0.00           H  
ATOM    379  HA  ILE    24     159.258 158.978 175.995  1.00  0.00           H  
ATOM    380  HB  ILE    24     161.902 160.294 176.112  1.00  0.00           H  
ATOM    381 HG12 ILE    24     160.726 158.287 178.128  1.00  0.00           H  
ATOM    382 HG13 ILE    24     161.677 157.685 176.745  1.00  0.00           H  
ATOM    383 HG21 ILE    24     159.520 160.463 177.983  1.00  0.00           H  
ATOM    384 HG22 ILE    24     161.091 161.057 178.530  1.00  0.00           H  
ATOM    385 HG23 ILE    24     160.290 161.816 177.149  1.00  0.00           H  
ATOM    386 HD11 ILE    24     163.683 158.645 177.603  1.00  0.00           H  
ATOM    387 HD12 ILE    24     162.827 159.716 178.677  1.00  0.00           H  
ATOM    388 HD13 ILE    24     162.683 157.949 178.901  1.00  0.00           H  
ATOM    389  N   VAL    25     159.807 161.611 173.993  1.00  0.00           N  
ATOM    390  CA  VAL    25     159.193 162.924 173.500  1.00  0.00           C  
ATOM    391  C   VAL    25     157.926 162.775 172.549  1.00  0.00           C  
ATOM    392  O   VAL    25     156.855 163.299 172.860  1.00  0.00           O  
ATOM    393  CB  VAL    25     160.383 163.736 172.731  1.00  0.00           C  
ATOM    394  CG1 VAL    25     159.745 164.971 172.071  1.00  0.00           C  
ATOM    395  CG2 VAL    25     161.558 164.078 173.631  1.00  0.00           C  
ATOM    396  H   VAL    25     160.771 161.370 173.814  1.00  0.00           H  
ATOM    397  HA  VAL    25     158.942 163.543 174.362  1.00  0.00           H  
ATOM    398  HB  VAL    25     160.683 163.138 171.871  1.00  0.00           H  
ATOM    399 HG11 VAL    25     160.559 165.489 171.566  1.00  0.00           H  
ATOM    400 HG12 VAL    25     159.064 164.707 171.262  1.00  0.00           H  
ATOM    401 HG13 VAL    25     159.248 165.513 172.876  1.00  0.00           H  
ATOM    402 HG21 VAL    25     162.191 163.237 173.915  1.00  0.00           H  
ATOM    403 HG22 VAL    25     162.250 164.869 173.345  1.00  0.00           H  
ATOM    404 HG23 VAL    25     161.132 164.489 174.545  1.00  0.00           H  
ATOM    405  N   LEU    26     158.063 161.930 171.444  1.00  0.00           N  
ATOM    406  CA  LEU    26     157.092 161.627 170.384  1.00  0.00           C  
ATOM    407  C   LEU    26     155.869 160.896 170.987  1.00  0.00           C  
ATOM    408  O   LEU    26     156.015 160.098 171.883  1.00  0.00           O  
ATOM    409  CB  LEU    26     157.787 160.829 169.288  1.00  0.00           C  
ATOM    410  CG  LEU    26     159.022 161.556 168.677  1.00  0.00           C  
ATOM    411  CD1 LEU    26     159.897 160.609 167.784  1.00  0.00           C  
ATOM    412  CD2 LEU    26     158.512 162.719 167.733  1.00  0.00           C  
ATOM    413  H   LEU    26     158.894 161.357 171.417  1.00  0.00           H  
ATOM    414  HA  LEU    26     156.816 162.627 170.048  1.00  0.00           H  
ATOM    415  HB2 LEU    26     158.070 159.862 169.704  1.00  0.00           H  
ATOM    416  HB3 LEU    26     157.023 160.745 168.515  1.00  0.00           H  
ATOM    417  HG  LEU    26     159.558 162.026 169.501  1.00  0.00           H  
ATOM    418 HD11 LEU    26     159.374 160.407 166.849  1.00  0.00           H  
ATOM    419 HD12 LEU    26     160.834 161.135 167.602  1.00  0.00           H  
ATOM    420 HD13 LEU    26     160.045 159.597 168.162  1.00  0.00           H  
ATOM    421 HD21 LEU    26     159.395 163.202 167.311  1.00  0.00           H  
ATOM    422 HD22 LEU    26     157.792 162.422 166.970  1.00  0.00           H  
ATOM    423 HD23 LEU    26     157.980 163.439 168.356  1.00  0.00           H  
ATOM    424  N   GLY    27     154.660 161.235 170.599  1.00  0.00           N  
ATOM    425  CA  GLY    27     153.352 160.845 171.181  1.00  0.00           C  
ATOM    426  C   GLY    27     152.496 159.894 170.336  1.00  0.00           C  
ATOM    427  O   GLY    27     151.436 159.392 170.842  1.00  0.00           O  
ATOM    428  H   GLY    27     154.624 161.937 169.874  1.00  0.00           H  
ATOM    429  HA2 GLY    27     153.448 160.427 172.183  1.00  0.00           H  
ATOM    430  HA3 GLY    27     152.689 161.706 171.264  1.00  0.00           H  
ATOM    431  N   TYR    28     152.969 159.543 169.143  1.00  0.00           N  
ATOM    432  CA  TYR    28     152.253 158.658 168.172  1.00  0.00           C  
ATOM    433  C   TYR    28     152.279 157.209 168.775  1.00  0.00           C  
ATOM    434  O   TYR    28     153.222 156.823 169.493  1.00  0.00           O  
ATOM    435  CB  TYR    28     152.949 158.644 166.771  1.00  0.00           C  
ATOM    436  CG  TYR    28     153.235 160.032 166.161  1.00  0.00           C  
ATOM    437  CD1 TYR    28     152.291 160.769 165.369  1.00  0.00           C  
ATOM    438  CD2 TYR    28     154.424 160.683 166.514  1.00  0.00           C  
ATOM    439  CE1 TYR    28     152.634 162.015 164.844  1.00  0.00           C  
ATOM    440  CE2 TYR    28     154.704 162.035 166.078  1.00  0.00           C  
ATOM    441  CZ  TYR    28     153.834 162.621 165.238  1.00  0.00           C  
ATOM    442  OH  TYR    28     154.032 163.877 164.852  1.00  0.00           O  
ATOM    443  H   TYR    28     153.961 159.670 169.004  1.00  0.00           H  
ATOM    444  HA  TYR    28     151.257 159.035 167.939  1.00  0.00           H  
ATOM    445  HB2 TYR    28     153.911 158.140 166.858  1.00  0.00           H  
ATOM    446  HB3 TYR    28     152.269 158.262 166.009  1.00  0.00           H  
ATOM    447  HD1 TYR    28     151.315 160.387 165.103  1.00  0.00           H  
ATOM    448  HD2 TYR    28     155.169 160.259 167.170  1.00  0.00           H  
ATOM    449  HE1 TYR    28     152.001 162.456 164.087  1.00  0.00           H  
ATOM    450  HE2 TYR    28     155.713 162.402 166.198  1.00  0.00           H  
ATOM    451  HH  TYR    28     153.842 163.892 163.911  1.00  0.00           H  
ATOM    452  N   THR    29     151.266 156.355 168.485  1.00  0.00           N  
ATOM    453  CA  THR    29     151.284 154.906 168.848  1.00  0.00           C  
ATOM    454  C   THR    29     152.651 154.167 168.875  1.00  0.00           C  
ATOM    455  O   THR    29     153.388 154.165 167.863  1.00  0.00           O  
ATOM    456  CB  THR    29     150.381 154.105 167.862  1.00  0.00           C  
ATOM    457  CG2 THR    29     149.876 152.826 168.570  1.00  0.00           C  
ATOM    458  OG1 THR    29     149.163 154.791 167.553  1.00  0.00           O  
ATOM    459  H   THR    29     150.442 156.833 168.148  1.00  0.00           H  
ATOM    460  HA  THR    29     150.786 154.881 169.817  1.00  0.00           H  
ATOM    461  HB  THR    29     150.928 153.778 166.978  1.00  0.00           H  
ATOM    462  HG1 THR    29     149.298 155.635 167.115  1.00  0.00           H  
ATOM    463 HG21 THR    29     149.455 152.169 167.811  1.00  0.00           H  
ATOM    464 HG22 THR    29     150.719 152.332 169.052  1.00  0.00           H  
ATOM    465 HG23 THR    29     149.134 153.111 169.316  1.00  0.00           H  
ATOM    466  N   GLU    30     153.058 153.509 169.945  1.00  0.00           N  
ATOM    467  CA  GLU    30     154.498 153.110 170.116  1.00  0.00           C  
ATOM    468  C   GLU    30     154.927 152.065 169.031  1.00  0.00           C  
ATOM    469  O   GLU    30     155.938 152.193 168.381  1.00  0.00           O  
ATOM    470  CB  GLU    30     154.696 152.645 171.565  1.00  0.00           C  
ATOM    471  CG  GLU    30     156.180 152.524 171.921  1.00  0.00           C  
ATOM    472  CD  GLU    30     156.588 151.583 173.072  1.00  0.00           C  
ATOM    473  OE1 GLU    30     157.527 150.807 172.783  1.00  0.00           O  
ATOM    474  OE2 GLU    30     155.993 151.499 174.144  1.00  0.00           O1-
ATOM    475  H   GLU    30     152.507 153.581 170.788  1.00  0.00           H  
ATOM    476  HA  GLU    30     155.069 154.012 169.896  1.00  0.00           H  
ATOM    477  HB2 GLU    30     154.275 153.437 172.184  1.00  0.00           H  
ATOM    478  HB3 GLU    30     154.201 151.721 171.857  1.00  0.00           H  
ATOM    479  HG2 GLU    30     156.687 152.141 171.036  1.00  0.00           H  
ATOM    480  HG3 GLU    30     156.653 153.487 172.112  1.00  0.00           H  
ATOM    481  N   ALA    31     154.061 151.035 168.816  1.00  0.00           N  
ATOM    482  CA  ALA    31     154.317 150.055 167.858  1.00  0.00           C  
ATOM    483  C   ALA    31     154.298 150.617 166.421  1.00  0.00           C  
ATOM    484  O   ALA    31     154.924 150.028 165.582  1.00  0.00           O  
ATOM    485  CB  ALA    31     153.488 148.829 168.075  1.00  0.00           C  
ATOM    486  H   ALA    31     153.302 150.875 169.461  1.00  0.00           H  
ATOM    487  HA  ALA    31     155.328 149.697 168.055  1.00  0.00           H  
ATOM    488  HB1 ALA    31     153.575 148.549 169.123  1.00  0.00           H  
ATOM    489  HB2 ALA    31     152.465 149.019 167.750  1.00  0.00           H  
ATOM    490  HB3 ALA    31     153.831 148.068 167.375  1.00  0.00           H  
ATOM    491  N   GLU    32     153.517 151.657 166.004  1.00  0.00           N  
ATOM    492  CA  GLU    32     153.705 152.340 164.708  1.00  0.00           C  
ATOM    493  C   GLU    32     155.145 152.906 164.599  1.00  0.00           C  
ATOM    494  O   GLU    32     155.883 152.497 163.714  1.00  0.00           O  
ATOM    495  CB  GLU    32     152.684 153.476 164.515  1.00  0.00           C  
ATOM    496  CG  GLU    32     152.794 154.107 163.133  1.00  0.00           C  
ATOM    497  CD  GLU    32     152.210 153.355 161.971  1.00  0.00           C  
ATOM    498  OE1 GLU    32     152.079 153.849 160.888  1.00  0.00           O  
ATOM    499  OE2 GLU    32     151.830 152.152 162.052  1.00  0.00           O1-
ATOM    500  H   GLU    32     153.163 152.221 166.765  1.00  0.00           H  
ATOM    501  HA  GLU    32     153.499 151.589 163.946  1.00  0.00           H  
ATOM    502  HB2 GLU    32     151.691 153.073 164.712  1.00  0.00           H  
ATOM    503  HB3 GLU    32     152.884 154.298 165.201  1.00  0.00           H  
ATOM    504  HG2 GLU    32     152.429 155.125 163.270  1.00  0.00           H  
ATOM    505  HG3 GLU    32     153.853 154.286 162.952  1.00  0.00           H  
ATOM    506  N   LEU    33     155.572 153.724 165.602  1.00  0.00           N  
ATOM    507  CA  LEU    33     156.937 154.280 165.548  1.00  0.00           C  
ATOM    508  C   LEU    33     158.012 153.121 165.515  1.00  0.00           C  
ATOM    509  O   LEU    33     158.977 153.074 164.724  1.00  0.00           O  
ATOM    510  CB  LEU    33     157.155 155.266 166.728  1.00  0.00           C  
ATOM    511  CG  LEU    33     158.651 155.596 167.005  1.00  0.00           C  
ATOM    512  CD1 LEU    33     159.294 156.335 165.888  1.00  0.00           C  
ATOM    513  CD2 LEU    33     158.832 156.560 168.214  1.00  0.00           C  
ATOM    514  H   LEU    33     154.981 153.966 166.384  1.00  0.00           H  
ATOM    515  HA  LEU    33     157.134 154.830 164.628  1.00  0.00           H  
ATOM    516  HB2 LEU    33     156.698 156.178 166.342  1.00  0.00           H  
ATOM    517  HB3 LEU    33     156.575 154.975 167.605  1.00  0.00           H  
ATOM    518  HG  LEU    33     159.194 154.679 167.240  1.00  0.00           H  
ATOM    519 HD11 LEU    33     159.225 155.690 165.011  1.00  0.00           H  
ATOM    520 HD12 LEU    33     158.706 157.200 165.582  1.00  0.00           H  
ATOM    521 HD13 LEU    33     160.354 156.587 165.941  1.00  0.00           H  
ATOM    522 HD21 LEU    33     158.306 156.093 169.048  1.00  0.00           H  
ATOM    523 HD22 LEU    33     159.920 156.598 168.268  1.00  0.00           H  
ATOM    524 HD23 LEU    33     158.432 157.547 167.978  1.00  0.00           H  
ATOM    525  N   CYS    34     157.843 152.077 166.353  1.00  0.00           N  
ATOM    526  CA  CYS    34     158.918 151.106 166.645  1.00  0.00           C  
ATOM    527  C   CYS    34     159.004 149.908 165.661  1.00  0.00           C  
ATOM    528  O   CYS    34     159.739 148.937 165.812  1.00  0.00           O  
ATOM    529  CB  CYS    34     158.927 150.720 168.145  1.00  0.00           C  
ATOM    530  SG  CYS    34     159.123 152.252 169.057  1.00  0.00           S  
ATOM    531  H   CYS    34     156.989 151.919 166.868  1.00  0.00           H  
ATOM    532  HA  CYS    34     159.869 151.618 166.502  1.00  0.00           H  
ATOM    533  HB2 CYS    34     158.022 150.170 168.401  1.00  0.00           H  
ATOM    534  HB3 CYS    34     159.772 150.064 168.356  1.00  0.00           H  
ATOM    535  HG  CYS    34     157.868 152.686 168.910  1.00  0.00           H  
ATOM    536  N   THR    35     158.060 149.907 164.667  1.00  0.00           N  
ATOM    537  CA  THR    35     158.068 148.897 163.530  1.00  0.00           C  
ATOM    538  C   THR    35     157.827 149.477 162.174  1.00  0.00           C  
ATOM    539  O   THR    35     158.231 148.901 161.161  1.00  0.00           O  
ATOM    540  CB  THR    35     157.177 147.691 163.769  1.00  0.00           C  
ATOM    541  CG2 THR    35     157.561 146.781 164.965  1.00  0.00           C  
ATOM    542  OG1 THR    35     155.848 148.050 163.952  1.00  0.00           O  
ATOM    543  H   THR    35     157.263 150.498 164.852  1.00  0.00           H  
ATOM    544  HA  THR    35     159.104 148.559 163.510  1.00  0.00           H  
ATOM    545  HB  THR    35     157.269 147.032 162.906  1.00  0.00           H  
ATOM    546  HG1 THR    35     155.773 148.954 164.265  1.00  0.00           H  
ATOM    547 HG21 THR    35     158.636 146.895 165.102  1.00  0.00           H  
ATOM    548 HG22 THR    35     157.061 147.079 165.887  1.00  0.00           H  
ATOM    549 HG23 THR    35     157.300 145.736 164.799  1.00  0.00           H  
ATOM    550  N   ARG    36     157.317 150.712 162.109  1.00  0.00           N  
ATOM    551  CA  ARG    36     156.968 151.454 160.866  1.00  0.00           C  
ATOM    552  C   ARG    36     157.265 153.011 160.931  1.00  0.00           C  
ATOM    553  O   ARG    36     156.490 153.827 160.397  1.00  0.00           O  
ATOM    554  CB  ARG    36     155.495 151.190 160.537  1.00  0.00           C  
ATOM    555  CG  ARG    36     154.999 149.760 160.533  1.00  0.00           C  
ATOM    556  CD  ARG    36     153.830 149.454 159.649  1.00  0.00           C  
ATOM    557  NE  ARG    36     152.605 150.292 159.916  1.00  0.00           N  
ATOM    558  CZ  ARG    36     151.392 150.309 159.315  1.00  0.00           C  
ATOM    559  NH1 ARG    36     151.173 149.578 158.267  1.00  0.00           N1+
ATOM    560  NH2 ARG    36     150.563 151.283 159.674  1.00  0.00           N  
ATOM    561  H   ARG    36     156.996 151.153 162.959  1.00  0.00           H  
ATOM    562  HA  ARG    36     157.519 151.006 160.039  1.00  0.00           H  
ATOM    563  HB2 ARG    36     154.917 151.764 161.262  1.00  0.00           H  
ATOM    564  HB3 ARG    36     155.212 151.649 159.589  1.00  0.00           H  
ATOM    565  HG2 ARG    36     155.725 149.050 160.135  1.00  0.00           H  
ATOM    566  HG3 ARG    36     154.815 149.436 161.558  1.00  0.00           H  
ATOM    567  HD2 ARG    36     154.089 149.433 158.591  1.00  0.00           H  
ATOM    568  HD3 ARG    36     153.529 148.420 159.816  1.00  0.00           H  
ATOM    569  HE  ARG    36     152.698 151.070 160.553  1.00  0.00           H  
ATOM    570 HH11 ARG    36     151.865 148.933 157.917  1.00  0.00           H  
ATOM    571 HH12 ARG    36     150.245 149.655 157.874  1.00  0.00           H  
ATOM    572 HH21 ARG    36     150.917 151.857 160.426  1.00  0.00           H  
ATOM    573 HH22 ARG    36     149.748 151.489 159.116  1.00  0.00           H  
ATOM    574  N   GLY    37     158.363 153.352 161.530  1.00  0.00           N  
ATOM    575  CA  GLY    37     158.691 154.709 161.880  1.00  0.00           C  
ATOM    576  C   GLY    37     159.299 155.733 160.868  1.00  0.00           C  
ATOM    577  O   GLY    37     160.334 156.366 161.198  1.00  0.00           O  
ATOM    578  H   GLY    37     158.862 152.578 161.942  1.00  0.00           H  
ATOM    579  HA2 GLY    37     157.846 155.165 162.398  1.00  0.00           H  
ATOM    580  HA3 GLY    37     159.398 154.636 162.706  1.00  0.00           H  
ATOM    581  N   SER    38     158.721 155.879 159.732  1.00  0.00           N  
ATOM    582  CA  SER    38     159.147 156.658 158.536  1.00  0.00           C  
ATOM    583  C   SER    38     157.974 157.348 157.800  1.00  0.00           C  
ATOM    584  O   SER    38     156.840 156.842 157.899  1.00  0.00           O  
ATOM    585  CB  SER    38     159.986 155.802 157.629  1.00  0.00           C  
ATOM    586  OG  SER    38     161.237 155.364 158.265  1.00  0.00           O  
ATOM    587  H   SER    38     157.854 155.392 159.551  1.00  0.00           H  
ATOM    588  HA  SER    38     159.825 157.478 158.770  1.00  0.00           H  
ATOM    589  HB2 SER    38     159.426 154.939 157.266  1.00  0.00           H  
ATOM    590  HB3 SER    38     160.291 156.407 156.775  1.00  0.00           H  
ATOM    591  HG  SER    38     161.015 154.625 158.835  1.00  0.00           H  
ATOM    592  N   GLY    39     158.245 158.379 156.990  1.00  0.00           N  
ATOM    593  CA  GLY    39     157.242 159.103 156.232  1.00  0.00           C  
ATOM    594  C   GLY    39     156.805 160.446 156.710  1.00  0.00           C  
ATOM    595  O   GLY    39     156.792 160.841 157.882  1.00  0.00           O  
ATOM    596  H   GLY    39     159.218 158.620 156.857  1.00  0.00           H  
ATOM    597  HA2 GLY    39     157.599 159.259 155.215  1.00  0.00           H  
ATOM    598  HA3 GLY    39     156.406 158.415 156.107  1.00  0.00           H  
ATOM    599  N   TYR    40     156.124 161.124 155.816  1.00  0.00           N  
ATOM    600  CA  TYR    40     155.528 162.480 155.966  1.00  0.00           C  
ATOM    601  C   TYR    40     154.306 162.653 156.805  1.00  0.00           C  
ATOM    602  O   TYR    40     154.050 163.751 157.283  1.00  0.00           O  
ATOM    603  CB  TYR    40     155.380 163.113 154.596  1.00  0.00           C  
ATOM    604  CG  TYR    40     156.630 163.394 153.848  1.00  0.00           C  
ATOM    605  CD1 TYR    40     157.389 164.552 154.209  1.00  0.00           C  
ATOM    606  CD2 TYR    40     157.106 162.541 152.851  1.00  0.00           C  
ATOM    607  CE1 TYR    40     158.592 164.777 153.516  1.00  0.00           C  
ATOM    608  CE2 TYR    40     158.294 162.818 152.162  1.00  0.00           C  
ATOM    609  CZ  TYR    40     159.066 163.913 152.503  1.00  0.00           C  
ATOM    610  OH  TYR    40     160.220 164.255 151.866  1.00  0.00           O  
ATOM    611  H   TYR    40     156.089 160.716 154.894  1.00  0.00           H  
ATOM    612  HA  TYR    40     156.208 163.062 156.587  1.00  0.00           H  
ATOM    613  HB2 TYR    40     154.875 162.398 153.946  1.00  0.00           H  
ATOM    614  HB3 TYR    40     154.686 163.950 154.668  1.00  0.00           H  
ATOM    615  HD1 TYR    40     157.121 165.196 155.035  1.00  0.00           H  
ATOM    616  HD2 TYR    40     156.502 161.680 152.604  1.00  0.00           H  
ATOM    617  HE1 TYR    40     159.241 165.556 153.887  1.00  0.00           H  
ATOM    618  HE2 TYR    40     158.631 162.153 151.381  1.00  0.00           H  
ATOM    619  HH  TYR    40     160.307 163.817 151.017  1.00  0.00           H  
ATOM    620  N   GLN    41     153.665 161.561 157.093  1.00  0.00           N  
ATOM    621  CA  GLN    41     152.465 161.419 157.906  1.00  0.00           C  
ATOM    622  C   GLN    41     152.596 161.685 159.416  1.00  0.00           C  
ATOM    623  O   GLN    41     151.609 161.943 160.078  1.00  0.00           O  
ATOM    624  CB  GLN    41     151.607 160.178 157.530  1.00  0.00           C  
ATOM    625  CG  GLN    41     152.044 158.878 158.185  1.00  0.00           C  
ATOM    626  CD  GLN    41     153.372 158.359 157.697  1.00  0.00           C  
ATOM    627  NE2 GLN    41     153.733 157.195 158.072  1.00  0.00           N  
ATOM    628  OE1 GLN    41     153.992 158.942 156.842  1.00  0.00           O  
ATOM    629  H   GLN    41     154.050 160.728 156.671  1.00  0.00           H  
ATOM    630  HA  GLN    41     151.862 162.288 157.646  1.00  0.00           H  
ATOM    631  HB2 GLN    41     150.590 160.345 157.886  1.00  0.00           H  
ATOM    632  HB3 GLN    41     151.521 160.099 156.446  1.00  0.00           H  
ATOM    633  HG2 GLN    41     152.077 158.994 159.268  1.00  0.00           H  
ATOM    634  HG3 GLN    41     151.271 158.135 157.992  1.00  0.00           H  
ATOM    635 HE21 GLN    41     154.701 157.025 157.841  1.00  0.00           H  
ATOM    636 HE22 GLN    41     153.262 156.714 158.825  1.00  0.00           H  
ATOM    637  N   PHE    42     153.768 161.520 159.902  1.00  0.00           N  
ATOM    638  CA  PHE    42     154.176 162.057 161.205  1.00  0.00           C  
ATOM    639  C   PHE    42     154.118 163.599 161.301  1.00  0.00           C  
ATOM    640  O   PHE    42     153.662 164.199 162.283  1.00  0.00           O  
ATOM    641  CB  PHE    42     155.623 161.564 161.634  1.00  0.00           C  
ATOM    642  CG  PHE    42     155.661 160.122 161.948  1.00  0.00           C  
ATOM    643  CD1 PHE    42     155.635 159.696 163.279  1.00  0.00           C  
ATOM    644  CD2 PHE    42     155.607 159.070 160.968  1.00  0.00           C  
ATOM    645  CE1 PHE    42     155.543 158.334 163.595  1.00  0.00           C  
ATOM    646  CE2 PHE    42     155.586 157.698 161.287  1.00  0.00           C  
ATOM    647  CZ  PHE    42     155.657 157.333 162.633  1.00  0.00           C  
ATOM    648  H   PHE    42     154.500 161.260 159.256  1.00  0.00           H  
ATOM    649  HA  PHE    42     153.463 161.722 161.959  1.00  0.00           H  
ATOM    650  HB2 PHE    42     156.292 161.620 160.775  1.00  0.00           H  
ATOM    651  HB3 PHE    42     156.080 162.131 162.444  1.00  0.00           H  
ATOM    652  HD1 PHE    42     155.730 160.412 164.082  1.00  0.00           H  
ATOM    653  HD2 PHE    42     155.549 159.282 159.910  1.00  0.00           H  
ATOM    654  HE1 PHE    42     155.640 158.057 164.634  1.00  0.00           H  
ATOM    655  HE2 PHE    42     155.467 156.863 160.611  1.00  0.00           H  
ATOM    656  HZ  PHE    42     155.714 156.328 163.023  1.00  0.00           H  
ATOM    657  N   ILE    43     154.408 164.249 160.189  1.00  0.00           N  
ATOM    658  CA  ILE    43     154.334 165.735 160.100  1.00  0.00           C  
ATOM    659  C   ILE    43     152.868 166.203 159.986  1.00  0.00           C  
ATOM    660  O   ILE    43     152.067 165.720 159.202  1.00  0.00           O  
ATOM    661  CB  ILE    43     155.198 166.320 158.928  1.00  0.00           C  
ATOM    662  CG1 ILE    43     156.627 165.560 158.629  1.00  0.00           C  
ATOM    663  CG2 ILE    43     155.345 167.811 159.075  1.00  0.00           C  
ATOM    664  CD1 ILE    43     157.586 165.672 159.853  1.00  0.00           C  
ATOM    665  H   ILE    43     154.662 163.739 159.356  1.00  0.00           H  
ATOM    666  HA  ILE    43     154.789 166.045 161.040  1.00  0.00           H  
ATOM    667  HB  ILE    43     154.660 166.201 157.988  1.00  0.00           H  
ATOM    668 HG12 ILE    43     156.541 164.492 158.429  1.00  0.00           H  
ATOM    669 HG13 ILE    43     157.049 166.095 157.780  1.00  0.00           H  
ATOM    670 HG21 ILE    43     155.959 168.082 159.934  1.00  0.00           H  
ATOM    671 HG22 ILE    43     155.845 168.236 158.205  1.00  0.00           H  
ATOM    672 HG23 ILE    43     154.397 168.311 159.275  1.00  0.00           H  
ATOM    673 HD11 ILE    43     157.172 165.054 160.649  1.00  0.00           H  
ATOM    674 HD12 ILE    43     158.596 165.279 159.730  1.00  0.00           H  
ATOM    675 HD13 ILE    43     157.589 166.676 160.276  1.00  0.00           H  
ATOM    676  N   HIE    44     152.579 167.228 160.821  1.00  0.00           N  
ATOM    677  CA  HIE    44     151.467 168.132 160.718  1.00  0.00           C  
ATOM    678  C   HIE    44     151.214 168.636 159.329  1.00  0.00           C  
ATOM    679  O   HIE    44     152.055 169.113 158.596  1.00  0.00           O  
ATOM    680  CB  HIE    44     151.815 169.257 161.654  1.00  0.00           C  
ATOM    681  CG  HIE    44     150.687 170.141 161.886  1.00  0.00           C  
ATOM    682  CD2 HIE    44     149.864 170.135 162.986  1.00  0.00           C  
ATOM    683  ND1 HIE    44     150.204 171.142 160.984  1.00  0.00           N  
ATOM    684  CE1 HIE    44     149.113 171.721 161.612  1.00  0.00           C  
ATOM    685  NE2 HIE    44     148.949 171.187 162.815  1.00  0.00           N  
ATOM    686  H   HIE    44     153.224 167.443 161.566  1.00  0.00           H  
ATOM    687  HA  HIE    44     150.587 167.597 161.075  1.00  0.00           H  
ATOM    688  HB2 HIE    44     152.198 168.876 162.601  1.00  0.00           H  
ATOM    689  HB3 HIE    44     152.459 169.897 161.050  1.00  0.00           H  
ATOM    690  HD2 HIE    44     150.096 169.578 163.882  1.00  0.00           H  
ATOM    691  HE1 HIE    44     148.546 172.567 161.251  1.00  0.00           H  
ATOM    692  HE2 HIE    44     148.215 171.557 163.402  1.00  0.00           H  
ATOM    693  N   ALA    45     149.911 168.599 159.049  1.00  0.00           N  
ATOM    694  CA  ALA    45     149.300 169.009 157.765  1.00  0.00           C  
ATOM    695  C   ALA    45     149.671 170.388 157.144  1.00  0.00           C  
ATOM    696  O   ALA    45     149.960 170.504 155.965  1.00  0.00           O  
ATOM    697  CB  ALA    45     147.867 168.898 157.983  1.00  0.00           C  
ATOM    698  H   ALA    45     149.275 168.044 159.605  1.00  0.00           H  
ATOM    699  HA  ALA    45     149.541 168.251 157.017  1.00  0.00           H  
ATOM    700  HB1 ALA    45     147.680 167.884 158.336  1.00  0.00           H  
ATOM    701  HB2 ALA    45     147.555 169.632 158.726  1.00  0.00           H  
ATOM    702  HB3 ALA    45     147.498 169.062 156.970  1.00  0.00           H  
ATOM    703  N   ALA    46     149.841 171.419 158.034  1.00  0.00           N  
ATOM    704  CA  ALA    46     150.373 172.796 157.813  1.00  0.00           C  
ATOM    705  C   ALA    46     151.892 172.853 157.539  1.00  0.00           C  
ATOM    706  O   ALA    46     152.343 173.814 157.023  1.00  0.00           O  
ATOM    707  CB  ALA    46     149.951 173.787 158.939  1.00  0.00           C  
ATOM    708  H   ALA    46     149.565 171.133 158.962  1.00  0.00           H  
ATOM    709  HA  ALA    46     149.949 173.218 156.902  1.00  0.00           H  
ATOM    710  HB1 ALA    46     148.872 173.931 158.971  1.00  0.00           H  
ATOM    711  HB2 ALA    46     150.256 173.587 159.966  1.00  0.00           H  
ATOM    712  HB3 ALA    46     150.461 174.728 158.731  1.00  0.00           H  
ATOM    713  N   ASP    47     152.712 171.873 157.886  1.00  0.00           N  
ATOM    714  CA  ASP    47     154.147 171.884 157.738  1.00  0.00           C  
ATOM    715  C   ASP    47     154.746 170.797 156.734  1.00  0.00           C  
ATOM    716  O   ASP    47     155.945 170.773 156.375  1.00  0.00           O  
ATOM    717  CB  ASP    47     154.741 171.606 159.111  1.00  0.00           C  
ATOM    718  CG  ASP    47     154.299 172.628 160.152  1.00  0.00           C  
ATOM    719  OD1 ASP    47     154.189 173.830 159.892  1.00  0.00           O  
ATOM    720  OD2 ASP    47     154.189 172.221 161.342  1.00  0.00           O1-
ATOM    721  H   ASP    47     152.244 171.011 158.126  1.00  0.00           H  
ATOM    722  HA  ASP    47     154.448 172.870 157.384  1.00  0.00           H  
ATOM    723  HB2 ASP    47     154.528 170.608 159.493  1.00  0.00           H  
ATOM    724  HB3 ASP    47     155.823 171.709 159.037  1.00  0.00           H  
ATOM    725  N   MET    48     153.845 169.936 156.240  1.00  0.00           N  
ATOM    726  CA  MET    48     154.196 168.778 155.440  1.00  0.00           C  
ATOM    727  C   MET    48     154.900 169.122 154.138  1.00  0.00           C  
ATOM    728  O   MET    48     155.974 168.594 153.800  1.00  0.00           O  
ATOM    729  CB  MET    48     152.795 168.078 155.159  1.00  0.00           C  
ATOM    730  CG  MET    48     152.891 166.727 154.613  1.00  0.00           C  
ATOM    731  SD  MET    48     153.049 166.698 152.789  1.00  0.00           S  
ATOM    732  CE  MET    48     151.433 167.318 152.098  1.00  0.00           C  
ATOM    733  H   MET    48     152.892 169.906 156.576  1.00  0.00           H  
ATOM    734  HA  MET    48     154.820 168.072 155.987  1.00  0.00           H  
ATOM    735  HB2 MET    48     152.228 168.147 156.087  1.00  0.00           H  
ATOM    736  HB3 MET    48     152.232 168.694 154.458  1.00  0.00           H  
ATOM    737  HG2 MET    48     153.782 166.272 155.047  1.00  0.00           H  
ATOM    738  HG3 MET    48     151.960 166.198 154.812  1.00  0.00           H  
ATOM    739  HE1 MET    48     151.373 168.370 152.377  1.00  0.00           H  
ATOM    740  HE2 MET    48     151.528 167.209 151.017  1.00  0.00           H  
ATOM    741  HE3 MET    48     150.583 166.811 152.553  1.00  0.00           H  
ATOM    742  N   LEU    49     154.246 170.090 153.368  1.00  0.00           N  
ATOM    743  CA  LEU    49     154.721 170.472 152.038  1.00  0.00           C  
ATOM    744  C   LEU    49     156.011 171.292 152.075  1.00  0.00           C  
ATOM    745  O   LEU    49     156.830 171.228 151.230  1.00  0.00           O  
ATOM    746  CB  LEU    49     153.667 171.112 151.210  1.00  0.00           C  
ATOM    747  CG  LEU    49     154.009 171.574 149.753  1.00  0.00           C  
ATOM    748  CD1 LEU    49     154.668 170.519 148.864  1.00  0.00           C  
ATOM    749  CD2 LEU    49     152.682 172.093 149.075  1.00  0.00           C  
ATOM    750  H   LEU    49     153.383 170.461 153.738  1.00  0.00           H  
ATOM    751  HA  LEU    49     154.945 169.567 151.473  1.00  0.00           H  
ATOM    752  HB2 LEU    49     152.900 170.342 151.120  1.00  0.00           H  
ATOM    753  HB3 LEU    49     153.258 171.903 151.840  1.00  0.00           H  
ATOM    754  HG  LEU    49     154.524 172.530 149.839  1.00  0.00           H  
ATOM    755 HD11 LEU    49     154.728 170.869 147.834  1.00  0.00           H  
ATOM    756 HD12 LEU    49     155.703 170.250 149.078  1.00  0.00           H  
ATOM    757 HD13 LEU    49     154.082 169.600 148.871  1.00  0.00           H  
ATOM    758 HD21 LEU    49     152.332 172.894 149.725  1.00  0.00           H  
ATOM    759 HD22 LEU    49     152.916 172.624 148.152  1.00  0.00           H  
ATOM    760 HD23 LEU    49     151.853 171.398 148.949  1.00  0.00           H  
ATOM    761  N   TYR    50     156.190 171.933 153.211  1.00  0.00           N  
ATOM    762  CA  TYR    50     157.471 172.596 153.628  1.00  0.00           C  
ATOM    763  C   TYR    50     158.551 171.504 154.001  1.00  0.00           C  
ATOM    764  O   TYR    50     159.755 171.816 153.693  1.00  0.00           O  
ATOM    765  CB  TYR    50     157.183 173.678 154.697  1.00  0.00           C  
ATOM    766  CG  TYR    50     158.341 174.269 155.429  1.00  0.00           C  
ATOM    767  CD1 TYR    50     159.205 175.185 154.795  1.00  0.00           C  
ATOM    768  CD2 TYR    50     158.560 173.768 156.743  1.00  0.00           C  
ATOM    769  CE1 TYR    50     160.245 175.679 155.582  1.00  0.00           C  
ATOM    770  CE2 TYR    50     159.681 174.250 157.442  1.00  0.00           C  
ATOM    771  CZ  TYR    50     160.481 175.231 156.923  1.00  0.00           C  
ATOM    772  OH  TYR    50     161.550 175.651 157.646  1.00  0.00           O  
ATOM    773  H   TYR    50     155.467 172.061 153.905  1.00  0.00           H  
ATOM    774  HA  TYR    50     157.901 173.035 152.728  1.00  0.00           H  
ATOM    775  HB2 TYR    50     156.543 174.377 154.159  1.00  0.00           H  
ATOM    776  HB3 TYR    50     156.510 173.290 155.461  1.00  0.00           H  
ATOM    777  HD1 TYR    50     159.120 175.427 153.746  1.00  0.00           H  
ATOM    778  HD2 TYR    50     157.791 173.209 157.255  1.00  0.00           H  
ATOM    779  HE1 TYR    50     161.045 176.230 155.110  1.00  0.00           H  
ATOM    780  HE2 TYR    50     159.859 173.958 158.465  1.00  0.00           H  
ATOM    781  HH  TYR    50     162.131 176.169 157.084  1.00  0.00           H  
ATOM    782  N   CYS    51     158.220 170.337 154.639  1.00  0.00           N  
ATOM    783  CA  CYS    51     159.177 169.277 155.045  1.00  0.00           C  
ATOM    784  C   CYS    51     159.646 168.443 153.880  1.00  0.00           C  
ATOM    785  O   CYS    51     160.818 168.009 153.906  1.00  0.00           O  
ATOM    786  CB  CYS    51     158.448 168.346 156.037  1.00  0.00           C  
ATOM    787  SG  CYS    51     159.524 167.181 156.872  1.00  0.00           S  
ATOM    788  H   CYS    51     157.237 170.212 154.837  1.00  0.00           H  
ATOM    789  HA  CYS    51     160.106 169.653 155.473  1.00  0.00           H  
ATOM    790  HB2 CYS    51     157.958 168.925 156.820  1.00  0.00           H  
ATOM    791  HB3 CYS    51     157.635 167.825 155.533  1.00  0.00           H  
ATOM    792  HG  CYS    51     160.230 168.148 157.463  1.00  0.00           H  
ATOM    793  N   ALA    52     158.758 168.340 152.914  1.00  0.00           N  
ATOM    794  CA  ALA    52     158.951 167.757 151.549  1.00  0.00           C  
ATOM    795  C   ALA    52     159.998 168.616 150.765  1.00  0.00           C  
ATOM    796  O   ALA    52     160.991 168.139 150.221  1.00  0.00           O  
ATOM    797  CB  ALA    52     157.626 167.618 150.810  1.00  0.00           C  
ATOM    798  H   ALA    52     157.896 168.833 153.101  1.00  0.00           H  
ATOM    799  HA  ALA    52     159.380 166.756 151.596  1.00  0.00           H  
ATOM    800  HB1 ALA    52     157.864 167.178 149.841  1.00  0.00           H  
ATOM    801  HB2 ALA    52     156.908 166.993 151.340  1.00  0.00           H  
ATOM    802  HB3 ALA    52     157.158 168.585 150.619  1.00  0.00           H  
ATOM    803  N   GLU    53     159.867 169.950 150.717  1.00  0.00           N  
ATOM    804  CA  GLU    53     160.844 170.814 150.130  1.00  0.00           C  
ATOM    805  C   GLU    53     162.232 170.763 150.761  1.00  0.00           C  
ATOM    806  O   GLU    53     163.324 170.670 150.140  1.00  0.00           O  
ATOM    807  CB  GLU    53     160.398 172.261 149.957  1.00  0.00           C  
ATOM    808  CG  GLU    53     161.410 173.371 149.530  1.00  0.00           C  
ATOM    809  CD  GLU    53     160.936 174.758 149.853  1.00  0.00           C  
ATOM    810  OE1 GLU    53     161.074 175.246 150.997  1.00  0.00           O  
ATOM    811  OE2 GLU    53     160.559 175.465 148.903  1.00  0.00           O1-
ATOM    812  H   GLU    53     159.017 170.355 151.081  1.00  0.00           H  
ATOM    813  HA  GLU    53     160.947 170.549 149.078  1.00  0.00           H  
ATOM    814  HB2 GLU    53     159.654 172.281 149.162  1.00  0.00           H  
ATOM    815  HB3 GLU    53     159.802 172.532 150.830  1.00  0.00           H  
ATOM    816  HG2 GLU    53     162.332 173.286 150.107  1.00  0.00           H  
ATOM    817  HG3 GLU    53     161.740 173.288 148.495  1.00  0.00           H  
ATOM    818  N   SER    54     162.279 170.744 152.043  1.00  0.00           N  
ATOM    819  CA  SER    54     163.443 170.603 152.927  1.00  0.00           C  
ATOM    820  C   SER    54     164.145 169.220 152.922  1.00  0.00           C  
ATOM    821  O   SER    54     165.358 169.132 153.137  1.00  0.00           O  
ATOM    822  CB  SER    54     162.990 170.896 154.408  1.00  0.00           C  
ATOM    823  OG  SER    54     162.294 172.178 154.514  1.00  0.00           O  
ATOM    824  H   SER    54     161.333 170.490 152.294  1.00  0.00           H  
ATOM    825  HA  SER    54     164.182 171.376 152.722  1.00  0.00           H  
ATOM    826  HB2 SER    54     162.285 170.202 154.866  1.00  0.00           H  
ATOM    827  HB3 SER    54     163.924 170.941 154.968  1.00  0.00           H  
ATOM    828  HG  SER    54     161.347 172.037 154.582  1.00  0.00           H  
ATOM    829  N   HIE    55     163.447 168.151 152.619  1.00  0.00           N  
ATOM    830  CA  HIE    55     164.049 166.889 152.223  1.00  0.00           C  
ATOM    831  C   HIE    55     164.769 167.053 150.845  1.00  0.00           C  
ATOM    832  O   HIE    55     165.850 166.460 150.633  1.00  0.00           O  
ATOM    833  CB  HIE    55     162.991 165.798 152.116  1.00  0.00           C  
ATOM    834  CG  HIE    55     163.407 164.582 151.454  1.00  0.00           C  
ATOM    835  CD2 HIE    55     163.141 164.273 150.129  1.00  0.00           C  
ATOM    836  ND1 HIE    55     164.111 163.503 152.023  1.00  0.00           N  
ATOM    837  CE1 HIE    55     164.317 162.672 150.934  1.00  0.00           C  
ATOM    838  NE2 HIE    55     163.746 163.090 149.846  1.00  0.00           N  
ATOM    839  H   HIE    55     162.461 168.303 152.464  1.00  0.00           H  
ATOM    840  HA  HIE    55     164.783 166.476 152.916  1.00  0.00           H  
ATOM    841  HB2 HIE    55     162.491 165.624 153.069  1.00  0.00           H  
ATOM    842  HB3 HIE    55     162.244 166.248 151.463  1.00  0.00           H  
ATOM    843  HD2 HIE    55     162.596 164.824 149.377  1.00  0.00           H  
ATOM    844  HE1 HIE    55     164.865 161.745 151.026  1.00  0.00           H  
ATOM    845  HE2 HIE    55     163.759 162.596 148.965  1.00  0.00           H  
ATOM    846  N   ILE    56     164.245 167.855 149.901  1.00  0.00           N  
ATOM    847  CA  ILE    56     164.873 168.049 148.605  1.00  0.00           C  
ATOM    848  C   ILE    56     166.155 168.834 148.741  1.00  0.00           C  
ATOM    849  O   ILE    56     167.141 168.469 148.017  1.00  0.00           O  
ATOM    850  CB  ILE    56     163.942 168.703 147.543  1.00  0.00           C  
ATOM    851  CG1 ILE    56     162.801 167.745 147.129  1.00  0.00           C  
ATOM    852  CG2 ILE    56     164.782 169.342 146.349  1.00  0.00           C  
ATOM    853  CD1 ILE    56     161.533 168.385 146.551  1.00  0.00           C  
ATOM    854  H   ILE    56     163.328 168.276 149.955  1.00  0.00           H  
ATOM    855  HA  ILE    56     165.149 167.078 148.195  1.00  0.00           H  
ATOM    856  HB  ILE    56     163.401 169.569 147.922  1.00  0.00           H  
ATOM    857 HG12 ILE    56     163.133 166.915 146.505  1.00  0.00           H  
ATOM    858 HG13 ILE    56     162.508 167.343 148.097  1.00  0.00           H  
ATOM    859 HG21 ILE    56     164.158 170.048 145.802  1.00  0.00           H  
ATOM    860 HG22 ILE    56     165.606 169.985 146.659  1.00  0.00           H  
ATOM    861 HG23 ILE    56     165.231 168.546 145.753  1.00  0.00           H  
ATOM    862 HD11 ILE    56     161.806 169.249 145.945  1.00  0.00           H  
ATOM    863 HD12 ILE    56     161.031 167.611 145.971  1.00  0.00           H  
ATOM    864 HD13 ILE    56     160.912 168.689 147.393  1.00  0.00           H  
ATOM    865  N   ARG    57     166.347 169.632 149.818  1.00  0.00           N  
ATOM    866  CA  ARG    57     167.554 170.318 150.340  1.00  0.00           C  
ATOM    867  C   ARG    57     168.527 169.295 150.846  1.00  0.00           C  
ATOM    868  O   ARG    57     169.711 169.238 150.418  1.00  0.00           O  
ATOM    869  CB  ARG    57     167.259 171.485 151.293  1.00  0.00           C  
ATOM    870  CG  ARG    57     168.324 172.554 151.328  1.00  0.00           C  
ATOM    871  CD  ARG    57     169.731 172.254 151.811  1.00  0.00           C  
ATOM    872  NE  ARG    57     170.496 173.413 152.290  1.00  0.00           N  
ATOM    873  CZ  ARG    57     171.283 173.425 153.349  1.00  0.00           C  
ATOM    874  NH1 ARG    57     171.540 172.284 153.927  1.00  0.00           N1+
ATOM    875  NH2 ARG    57     171.846 174.469 153.783  1.00  0.00           N  
ATOM    876  H   ARG    57     165.445 169.944 150.149  1.00  0.00           H  
ATOM    877  HA  ARG    57     167.926 170.720 149.398  1.00  0.00           H  
ATOM    878  HB2 ARG    57     166.365 171.999 150.939  1.00  0.00           H  
ATOM    879  HB3 ARG    57     167.011 171.079 152.274  1.00  0.00           H  
ATOM    880  HG2 ARG    57     168.547 172.893 150.316  1.00  0.00           H  
ATOM    881  HG3 ARG    57     167.828 173.402 151.797  1.00  0.00           H  
ATOM    882  HD2 ARG    57     169.625 171.549 152.636  1.00  0.00           H  
ATOM    883  HD3 ARG    57     170.389 171.896 151.019  1.00  0.00           H  
ATOM    884  HE  ARG    57     170.600 174.239 151.719  1.00  0.00           H  
ATOM    885 HH11 ARG    57     171.378 171.417 153.433  1.00  0.00           H  
ATOM    886 HH12 ARG    57     172.159 172.273 154.725  1.00  0.00           H  
ATOM    887 HH21 ARG    57     171.512 175.323 153.361  1.00  0.00           H  
ATOM    888 HH22 ARG    57     172.591 174.419 154.462  1.00  0.00           H  
ATOM    889  N   MET    58     168.099 168.376 151.719  1.00  0.00           N  
ATOM    890  CA  MET    58     168.906 167.217 152.149  1.00  0.00           C  
ATOM    891  C   MET    58     169.349 166.344 150.966  1.00  0.00           C  
ATOM    892  O   MET    58     170.568 166.062 150.944  1.00  0.00           O  
ATOM    893  CB  MET    58     168.102 166.455 153.206  1.00  0.00           C  
ATOM    894  CG  MET    58     168.644 165.074 153.513  1.00  0.00           C  
ATOM    895  SD  MET    58     168.108 164.387 155.133  1.00  0.00           S  
ATOM    896  CE  MET    58     166.322 164.555 154.924  1.00  0.00           C  
ATOM    897  H   MET    58     167.115 168.339 151.941  1.00  0.00           H  
ATOM    898  HA  MET    58     169.808 167.686 152.544  1.00  0.00           H  
ATOM    899  HB2 MET    58     168.230 166.958 154.164  1.00  0.00           H  
ATOM    900  HB3 MET    58     167.035 166.456 152.984  1.00  0.00           H  
ATOM    901  HG2 MET    58     168.363 164.474 152.646  1.00  0.00           H  
ATOM    902  HG3 MET    58     169.735 165.095 153.532  1.00  0.00           H  
ATOM    903  HE1 MET    58     165.772 163.934 155.630  1.00  0.00           H  
ATOM    904  HE2 MET    58     166.035 165.593 155.095  1.00  0.00           H  
ATOM    905  HE3 MET    58     166.015 164.175 153.950  1.00  0.00           H  
ATOM    906  N   ILE    59     168.523 165.987 150.018  1.00  0.00           N  
ATOM    907  CA  ILE    59     168.974 165.140 148.960  1.00  0.00           C  
ATOM    908  C   ILE    59     169.995 165.858 148.129  1.00  0.00           C  
ATOM    909  O   ILE    59     171.042 165.348 147.792  1.00  0.00           O  
ATOM    910  CB  ILE    59     167.722 164.708 148.236  1.00  0.00           C  
ATOM    911  CG1 ILE    59     166.939 163.686 148.996  1.00  0.00           C  
ATOM    912  CG2 ILE    59     167.966 164.020 146.864  1.00  0.00           C  
ATOM    913  CD1 ILE    59     167.563 162.312 149.339  1.00  0.00           C  
ATOM    914  H   ILE    59     167.550 166.250 150.064  1.00  0.00           H  
ATOM    915  HA  ILE    59     169.321 164.173 149.327  1.00  0.00           H  
ATOM    916  HB  ILE    59     167.155 165.616 148.031  1.00  0.00           H  
ATOM    917 HG12 ILE    59     166.616 164.166 149.920  1.00  0.00           H  
ATOM    918 HG13 ILE    59     166.048 163.517 148.392  1.00  0.00           H  
ATOM    919 HG21 ILE    59     168.643 163.197 147.093  1.00  0.00           H  
ATOM    920 HG22 ILE    59     167.039 163.641 146.435  1.00  0.00           H  
ATOM    921 HG23 ILE    59     168.491 164.632 146.131  1.00  0.00           H  
ATOM    922 HD11 ILE    59     168.373 162.442 150.057  1.00  0.00           H  
ATOM    923 HD12 ILE    59     166.770 161.676 149.731  1.00  0.00           H  
ATOM    924 HD13 ILE    59     167.893 161.733 148.476  1.00  0.00           H  
ATOM    925  N   LYS    60     169.715 167.166 147.725  1.00  0.00           N  
ATOM    926  CA  LYS    60     170.616 167.924 146.882  1.00  0.00           C  
ATOM    927  C   LYS    60     171.956 168.331 147.524  1.00  0.00           C  
ATOM    928  O   LYS    60     172.982 168.432 146.811  1.00  0.00           O  
ATOM    929  CB  LYS    60     169.866 169.249 146.491  1.00  0.00           C  
ATOM    930  CG  LYS    60     170.422 170.155 145.458  1.00  0.00           C  
ATOM    931  CD  LYS    60     169.479 171.283 145.171  1.00  0.00           C  
ATOM    932  CE  LYS    60     170.180 172.279 144.267  1.00  0.00           C  
ATOM    933  NZ  LYS    60     170.329 171.671 142.930  1.00  0.00           N1+
ATOM    934  H   LYS    60     168.969 167.672 148.179  1.00  0.00           H  
ATOM    935  HA  LYS    60     170.837 167.373 145.968  1.00  0.00           H  
ATOM    936  HB2 LYS    60     168.831 169.066 146.204  1.00  0.00           H  
ATOM    937  HB3 LYS    60     169.654 169.815 147.399  1.00  0.00           H  
ATOM    938  HG2 LYS    60     171.413 170.477 145.775  1.00  0.00           H  
ATOM    939  HG3 LYS    60     170.485 169.607 144.518  1.00  0.00           H  
ATOM    940  HD2 LYS    60     168.586 170.888 144.688  1.00  0.00           H  
ATOM    941  HD3 LYS    60     169.283 171.752 146.135  1.00  0.00           H  
ATOM    942  HE2 LYS    60     169.686 173.248 144.196  1.00  0.00           H  
ATOM    943  HE3 LYS    60     171.176 172.455 144.671  1.00  0.00           H  
ATOM    944  HZ1 LYS    60     171.071 170.992 142.837  1.00  0.00           H  
ATOM    945  HZ2 LYS    60     169.458 171.317 142.561  1.00  0.00           H  
ATOM    946  HZ3 LYS    60     170.475 172.420 142.268  1.00  0.00           H  
ATOM    947  N   THR    61     172.118 168.307 148.877  1.00  0.00           N  
ATOM    948  CA  THR    61     173.256 168.785 149.581  1.00  0.00           C  
ATOM    949  C   THR    61     173.866 167.879 150.669  1.00  0.00           C  
ATOM    950  O   THR    61     174.779 168.302 151.404  1.00  0.00           O  
ATOM    951  CB  THR    61     172.977 170.219 150.081  1.00  0.00           C  
ATOM    952  CG2 THR    61     172.301 171.163 149.143  1.00  0.00           C  
ATOM    953  OG1 THR    61     172.190 170.178 151.185  1.00  0.00           O  
ATOM    954  H   THR    61     171.263 168.092 149.369  1.00  0.00           H  
ATOM    955  HA  THR    61     174.107 168.854 148.903  1.00  0.00           H  
ATOM    956  HB  THR    61     173.997 170.558 150.267  1.00  0.00           H  
ATOM    957  HG1 THR    61     171.321 169.850 150.942  1.00  0.00           H  
ATOM    958 HG21 THR    61     171.227 170.994 149.230  1.00  0.00           H  
ATOM    959 HG22 THR    61     172.659 172.170 149.360  1.00  0.00           H  
ATOM    960 HG23 THR    61     172.756 170.927 148.182  1.00  0.00           H  
ATOM    961  N   GLY    62     173.241 166.703 150.810  1.00  0.00           N  
ATOM    962  CA  GLY    62     173.523 165.878 151.995  1.00  0.00           C  
ATOM    963  C   GLY    62     172.662 166.230 153.261  1.00  0.00           C  
ATOM    964  O   GLY    62     172.520 165.342 154.135  1.00  0.00           O  
ATOM    965  H   GLY    62     172.554 166.316 150.178  1.00  0.00           H  
ATOM    966  HA2 GLY    62     173.260 164.873 151.667  1.00  0.00           H  
ATOM    967  HA3 GLY    62     174.567 166.021 152.274  1.00  0.00           H  
ATOM    968  N   GLU    63     172.201 167.428 153.420  1.00  0.00           N  
ATOM    969  CA  GLU    63     171.648 167.925 154.693  1.00  0.00           C  
ATOM    970  C   GLU    63     170.578 168.953 154.413  1.00  0.00           C  
ATOM    971  O   GLU    63     170.678 169.732 153.446  1.00  0.00           O  
ATOM    972  CB  GLU    63     172.768 168.434 155.669  1.00  0.00           C  
ATOM    973  CG  GLU    63     173.486 169.699 155.244  1.00  0.00           C  
ATOM    974  CD  GLU    63     174.846 169.895 155.913  1.00  0.00           C  
ATOM    975  OE1 GLU    63     175.105 170.967 156.551  1.00  0.00           O  
ATOM    976  OE2 GLU    63     175.657 168.933 155.972  1.00  0.00           O1-
ATOM    977  H   GLU    63     172.212 168.143 152.707  1.00  0.00           H  
ATOM    978  HA  GLU    63     171.133 167.101 155.188  1.00  0.00           H  
ATOM    979  HB2 GLU    63     172.339 168.536 156.666  1.00  0.00           H  
ATOM    980  HB3 GLU    63     173.413 167.571 155.825  1.00  0.00           H  
ATOM    981  HG2 GLU    63     173.682 169.749 154.173  1.00  0.00           H  
ATOM    982  HG3 GLU    63     172.851 170.500 155.623  1.00  0.00           H  
ATOM    983  N   SER    64     169.591 169.094 155.351  1.00  0.00           N  
ATOM    984  CA  SER    64     168.640 170.225 155.291  1.00  0.00           C  
ATOM    985  C   SER    64     168.928 171.652 155.965  1.00  0.00           C  
ATOM    986  O   SER    64     168.215 172.605 155.686  1.00  0.00           O  
ATOM    987  CB  SER    64     167.355 169.794 156.015  1.00  0.00           C  
ATOM    988  OG  SER    64     167.500 169.443 157.403  1.00  0.00           O  
ATOM    989  H   SER    64     169.537 168.513 156.178  1.00  0.00           H  
ATOM    990  HA  SER    64     168.387 170.403 154.246  1.00  0.00           H  
ATOM    991  HB2 SER    64     166.619 170.590 155.907  1.00  0.00           H  
ATOM    992  HB3 SER    64     166.925 168.918 155.527  1.00  0.00           H  
ATOM    993  HG  SER    64     167.821 170.245 157.822  1.00  0.00           H  
ATOM    994  N   GLY    65     169.904 171.719 156.911  1.00  0.00           N  
ATOM    995  CA  GLY    65     170.184 172.921 157.764  1.00  0.00           C  
ATOM    996  C   GLY    65     169.022 173.116 158.773  1.00  0.00           C  
ATOM    997  O   GLY    65     168.252 172.181 158.996  1.00  0.00           O  
ATOM    998  H   GLY    65     170.251 170.837 157.260  1.00  0.00           H  
ATOM    999  HA2 GLY    65     171.160 172.852 158.245  1.00  0.00           H  
ATOM   1000  HA3 GLY    65     170.217 173.838 157.176  1.00  0.00           H  
ATOM   1001  N   MET    66     168.802 174.347 159.293  1.00  0.00           N  
ATOM   1002  CA  MET    66     167.782 174.546 160.283  1.00  0.00           C  
ATOM   1003  C   MET    66     166.370 174.580 159.591  1.00  0.00           C  
ATOM   1004  O   MET    66     166.189 175.386 158.657  1.00  0.00           O  
ATOM   1005  CB  MET    66     167.978 175.768 161.127  1.00  0.00           C  
ATOM   1006  CG  MET    66     166.905 176.277 162.154  1.00  0.00           C  
ATOM   1007  SD  MET    66     167.187 177.822 163.061  1.00  0.00           S  
ATOM   1008  CE  MET    66     167.999 178.946 161.881  1.00  0.00           C  
ATOM   1009  H   MET    66     169.477 175.086 159.157  1.00  0.00           H  
ATOM   1010  HA  MET    66     167.805 173.734 161.012  1.00  0.00           H  
ATOM   1011  HB2 MET    66     168.950 175.712 161.621  1.00  0.00           H  
ATOM   1012  HB3 MET    66     168.191 176.572 160.422  1.00  0.00           H  
ATOM   1013  HG2 MET    66     165.948 176.387 161.642  1.00  0.00           H  
ATOM   1014  HG3 MET    66     166.729 175.497 162.895  1.00  0.00           H  
ATOM   1015  HE1 MET    66     169.034 178.621 161.784  1.00  0.00           H  
ATOM   1016  HE2 MET    66     167.507 178.822 160.916  1.00  0.00           H  
ATOM   1017  HE3 MET    66     167.894 179.954 162.282  1.00  0.00           H  
ATOM   1018  N   ILE    67     165.381 173.756 160.072  1.00  0.00           N  
ATOM   1019  CA  ILE    67     164.026 173.479 159.561  1.00  0.00           C  
ATOM   1020  C   ILE    67     163.091 173.350 160.815  1.00  0.00           C  
ATOM   1021  O   ILE    67     163.579 172.771 161.742  1.00  0.00           O  
ATOM   1022  CB  ILE    67     163.903 172.226 158.644  1.00  0.00           C  
ATOM   1023  CG1 ILE    67     164.932 172.303 157.414  1.00  0.00           C  
ATOM   1024  CG2 ILE    67     162.493 171.976 158.150  1.00  0.00           C  
ATOM   1025  CD1 ILE    67     164.822 173.497 156.431  1.00  0.00           C  
ATOM   1026  H   ILE    67     165.784 173.069 160.694  1.00  0.00           H  
ATOM   1027  HA  ILE    67     163.583 174.258 158.939  1.00  0.00           H  
ATOM   1028  HB  ILE    67     164.139 171.356 159.256  1.00  0.00           H  
ATOM   1029 HG12 ILE    67     165.949 172.404 157.794  1.00  0.00           H  
ATOM   1030 HG13 ILE    67     164.737 171.396 156.841  1.00  0.00           H  
ATOM   1031 HG21 ILE    67     162.525 171.023 157.624  1.00  0.00           H  
ATOM   1032 HG22 ILE    67     161.874 171.851 159.039  1.00  0.00           H  
ATOM   1033 HG23 ILE    67     162.160 172.781 157.496  1.00  0.00           H  
ATOM   1034 HD11 ILE    67     163.931 173.576 155.808  1.00  0.00           H  
ATOM   1035 HD12 ILE    67     164.833 174.422 157.010  1.00  0.00           H  
ATOM   1036 HD13 ILE    67     165.690 173.514 155.773  1.00  0.00           H  
ATOM   1037  N   VAL    68     161.791 173.767 160.726  1.00  0.00           N  
ATOM   1038  CA  VAL    68     160.905 173.779 161.937  1.00  0.00           C  
ATOM   1039  C   VAL    68     159.411 173.355 161.606  1.00  0.00           C  
ATOM   1040  O   VAL    68     158.826 173.951 160.751  1.00  0.00           O  
ATOM   1041  CB  VAL    68     160.813 175.155 162.649  1.00  0.00           C  
ATOM   1042  CG1 VAL    68     159.970 175.198 163.904  1.00  0.00           C  
ATOM   1043  CG2 VAL    68     162.193 175.688 163.017  1.00  0.00           C  
ATOM   1044  H   VAL    68     161.411 174.226 159.910  1.00  0.00           H  
ATOM   1045  HA  VAL    68     161.250 173.065 162.684  1.00  0.00           H  
ATOM   1046  HB  VAL    68     160.395 175.858 161.930  1.00  0.00           H  
ATOM   1047 HG11 VAL    68     160.503 174.780 164.757  1.00  0.00           H  
ATOM   1048 HG12 VAL    68     159.821 176.266 164.063  1.00  0.00           H  
ATOM   1049 HG13 VAL    68     158.975 174.781 163.747  1.00  0.00           H  
ATOM   1050 HG21 VAL    68     162.723 175.941 162.098  1.00  0.00           H  
ATOM   1051 HG22 VAL    68     162.028 176.616 163.564  1.00  0.00           H  
ATOM   1052 HG23 VAL    68     162.822 175.059 163.646  1.00  0.00           H  
ATOM   1053  N   PHE    69     158.901 172.360 162.344  1.00  0.00           N  
ATOM   1054  CA  PHE    69     157.520 171.765 162.082  1.00  0.00           C  
ATOM   1055  C   PHE    69     156.917 171.223 163.421  1.00  0.00           C  
ATOM   1056  O   PHE    69     157.565 170.921 164.432  1.00  0.00           O  
ATOM   1057  CB  PHE    69     157.641 170.577 161.107  1.00  0.00           C  
ATOM   1058  CG  PHE    69     158.889 169.708 161.267  1.00  0.00           C  
ATOM   1059  CD1 PHE    69     159.110 168.863 162.405  1.00  0.00           C  
ATOM   1060  CD2 PHE    69     159.956 169.855 160.328  1.00  0.00           C  
ATOM   1061  CE1 PHE    69     160.369 168.301 162.621  1.00  0.00           C  
ATOM   1062  CE2 PHE    69     161.199 169.295 160.556  1.00  0.00           C  
ATOM   1063  CZ  PHE    69     161.395 168.541 161.655  1.00  0.00           C  
ATOM   1064  H   PHE    69     159.503 171.991 163.065  1.00  0.00           H  
ATOM   1065  HA  PHE    69     156.883 172.570 161.713  1.00  0.00           H  
ATOM   1066  HB2 PHE    69     156.845 169.852 161.282  1.00  0.00           H  
ATOM   1067  HB3 PHE    69     157.607 170.848 160.052  1.00  0.00           H  
ATOM   1068  HD1 PHE    69     158.357 168.704 163.163  1.00  0.00           H  
ATOM   1069  HD2 PHE    69     159.753 170.399 159.417  1.00  0.00           H  
ATOM   1070  HE1 PHE    69     160.538 167.678 163.488  1.00  0.00           H  
ATOM   1071  HE2 PHE    69     162.012 169.287 159.846  1.00  0.00           H  
ATOM   1072  HZ  PHE    69     162.318 167.981 161.701  1.00  0.00           H  
ATOM   1073  N   ARG    70     155.608 170.929 163.368  1.00  0.00           N  
ATOM   1074  CA  ARG    70     154.737 170.347 164.458  1.00  0.00           C  
ATOM   1075  C   ARG    70     154.972 168.806 164.551  1.00  0.00           C  
ATOM   1076  O   ARG    70     154.756 168.085 163.585  1.00  0.00           O  
ATOM   1077  CB  ARG    70     153.284 170.921 164.210  1.00  0.00           C  
ATOM   1078  CG  ARG    70     152.956 172.284 164.789  1.00  0.00           C  
ATOM   1079  CD  ARG    70     151.782 172.958 164.132  1.00  0.00           C  
ATOM   1080  NE  ARG    70     152.137 173.533 162.811  1.00  0.00           N  
ATOM   1081  CZ  ARG    70     151.448 174.536 162.195  1.00  0.00           C  
ATOM   1082  NH1 ARG    70     150.338 175.079 162.655  1.00  0.00           N1+
ATOM   1083  NH2 ARG    70     151.902 174.821 161.084  1.00  0.00           N  
ATOM   1084  H   ARG    70     155.095 171.266 162.567  1.00  0.00           H  
ATOM   1085  HA  ARG    70     154.987 170.678 165.466  1.00  0.00           H  
ATOM   1086  HB2 ARG    70     153.057 170.766 163.156  1.00  0.00           H  
ATOM   1087  HB3 ARG    70     152.640 170.229 164.751  1.00  0.00           H  
ATOM   1088  HG2 ARG    70     152.708 172.163 165.844  1.00  0.00           H  
ATOM   1089  HG3 ARG    70     153.829 172.935 164.741  1.00  0.00           H  
ATOM   1090  HD2 ARG    70     150.950 172.274 163.966  1.00  0.00           H  
ATOM   1091  HD3 ARG    70     151.366 173.746 164.761  1.00  0.00           H  
ATOM   1092  HE  ARG    70     152.806 173.045 162.232  1.00  0.00           H  
ATOM   1093 HH11 ARG    70     150.179 174.865 163.630  1.00  0.00           H  
ATOM   1094 HH12 ARG    70     149.822 175.679 162.027  1.00  0.00           H  
ATOM   1095 HH21 ARG    70     152.755 174.418 160.723  1.00  0.00           H  
ATOM   1096 HH22 ARG    70     151.332 175.412 160.495  1.00  0.00           H  
ATOM   1097  N   LEU    71     155.241 168.286 165.703  1.00  0.00           N  
ATOM   1098  CA  LEU    71     154.950 166.859 166.004  1.00  0.00           C  
ATOM   1099  C   LEU    71     154.024 166.630 167.209  1.00  0.00           C  
ATOM   1100  O   LEU    71     154.049 167.417 168.124  1.00  0.00           O  
ATOM   1101  CB  LEU    71     156.256 166.043 166.207  1.00  0.00           C  
ATOM   1102  CG  LEU    71     157.306 166.105 165.093  1.00  0.00           C  
ATOM   1103  CD1 LEU    71     158.701 165.529 165.493  1.00  0.00           C  
ATOM   1104  CD2 LEU    71     156.973 165.307 163.770  1.00  0.00           C  
ATOM   1105  H   LEU    71     155.474 168.805 166.537  1.00  0.00           H  
ATOM   1106  HA  LEU    71     154.407 166.411 165.171  1.00  0.00           H  
ATOM   1107  HB2 LEU    71     156.736 166.401 167.120  1.00  0.00           H  
ATOM   1108  HB3 LEU    71     155.879 165.036 166.386  1.00  0.00           H  
ATOM   1109  HG  LEU    71     157.457 167.153 164.833  1.00  0.00           H  
ATOM   1110 HD11 LEU    71     158.554 164.459 165.637  1.00  0.00           H  
ATOM   1111 HD12 LEU    71     159.482 165.755 164.768  1.00  0.00           H  
ATOM   1112 HD13 LEU    71     159.043 165.826 166.484  1.00  0.00           H  
ATOM   1113 HD21 LEU    71     157.626 165.523 162.923  1.00  0.00           H  
ATOM   1114 HD22 LEU    71     156.994 164.236 163.975  1.00  0.00           H  
ATOM   1115 HD23 LEU    71     155.981 165.586 163.417  1.00  0.00           H  
ATOM   1116  N   LEU    72     153.195 165.585 167.113  1.00  0.00           N  
ATOM   1117  CA  LEU    72     152.451 164.999 168.268  1.00  0.00           C  
ATOM   1118  C   LEU    72     153.445 164.538 169.308  1.00  0.00           C  
ATOM   1119  O   LEU    72     154.395 163.775 169.008  1.00  0.00           O  
ATOM   1120  CB  LEU    72     151.592 163.939 167.671  1.00  0.00           C  
ATOM   1121  CG  LEU    72     150.642 163.224 168.577  1.00  0.00           C  
ATOM   1122  CD1 LEU    72     149.719 164.170 169.445  1.00  0.00           C  
ATOM   1123  CD2 LEU    72     149.761 162.303 167.807  1.00  0.00           C  
ATOM   1124  H   LEU    72     153.425 165.061 166.281  1.00  0.00           H  
ATOM   1125  HA  LEU    72     151.817 165.812 168.621  1.00  0.00           H  
ATOM   1126  HB2 LEU    72     150.971 164.471 166.950  1.00  0.00           H  
ATOM   1127  HB3 LEU    72     152.232 163.242 167.129  1.00  0.00           H  
ATOM   1128  HG  LEU    72     151.215 162.656 169.309  1.00  0.00           H  
ATOM   1129 HD11 LEU    72     149.161 164.849 168.801  1.00  0.00           H  
ATOM   1130 HD12 LEU    72     148.953 163.616 169.989  1.00  0.00           H  
ATOM   1131 HD13 LEU    72     150.336 164.645 170.209  1.00  0.00           H  
ATOM   1132 HD21 LEU    72     150.309 161.800 167.009  1.00  0.00           H  
ATOM   1133 HD22 LEU    72     149.344 161.459 168.358  1.00  0.00           H  
ATOM   1134 HD23 LEU    72     148.936 162.854 167.357  1.00  0.00           H  
ATOM   1135  N   THR    73     153.254 164.908 170.586  1.00  0.00           N  
ATOM   1136  CA  THR    73     154.212 164.758 171.682  1.00  0.00           C  
ATOM   1137  C   THR    73     153.526 164.460 172.964  1.00  0.00           C  
ATOM   1138  O   THR    73     152.322 164.702 173.051  1.00  0.00           O  
ATOM   1139  CB  THR    73     155.065 166.011 171.845  1.00  0.00           C  
ATOM   1140  CG2 THR    73     156.106 166.288 170.791  1.00  0.00           C  
ATOM   1141  OG1 THR    73     154.155 167.063 172.049  1.00  0.00           O  
ATOM   1142  H   THR    73     152.446 165.465 170.824  1.00  0.00           H  
ATOM   1143  HA  THR    73     154.878 163.938 171.411  1.00  0.00           H  
ATOM   1144  HB  THR    73     155.702 165.962 172.729  1.00  0.00           H  
ATOM   1145  HG1 THR    73     153.431 166.913 171.433  1.00  0.00           H  
ATOM   1146 HG21 THR    73     156.640 167.134 171.228  1.00  0.00           H  
ATOM   1147 HG22 THR    73     156.836 165.480 170.731  1.00  0.00           H  
ATOM   1148 HG23 THR    73     155.691 166.574 169.825  1.00  0.00           H  
ATOM   1149  N   LYS    74     154.273 163.969 173.949  1.00  0.00           N  
ATOM   1150  CA  LYS    74     154.019 163.501 175.328  1.00  0.00           C  
ATOM   1151  C   LYS    74     152.868 164.324 175.966  1.00  0.00           C  
ATOM   1152  O   LYS    74     152.867 165.528 175.912  1.00  0.00           O  
ATOM   1153  CB  LYS    74     155.365 163.632 176.094  1.00  0.00           C  
ATOM   1154  CG  LYS    74     155.313 163.232 177.596  1.00  0.00           C  
ATOM   1155  CD  LYS    74     156.602 163.645 178.376  1.00  0.00           C  
ATOM   1156  CE  LYS    74     156.478 163.415 179.895  1.00  0.00           C  
ATOM   1157  NZ  LYS    74     157.796 163.747 180.567  1.00  0.00           N1+
ATOM   1158  H   LYS    74     155.268 163.877 173.800  1.00  0.00           H  
ATOM   1159  HA  LYS    74     153.756 162.454 175.178  1.00  0.00           H  
ATOM   1160  HB2 LYS    74     156.199 163.059 175.687  1.00  0.00           H  
ATOM   1161  HB3 LYS    74     155.663 164.679 176.017  1.00  0.00           H  
ATOM   1162  HG2 LYS    74     154.396 163.663 177.998  1.00  0.00           H  
ATOM   1163  HG3 LYS    74     155.237 162.143 177.592  1.00  0.00           H  
ATOM   1164  HD2 LYS    74     157.416 163.035 177.986  1.00  0.00           H  
ATOM   1165  HD3 LYS    74     156.831 164.670 178.083  1.00  0.00           H  
ATOM   1166  HE2 LYS    74     155.686 164.042 180.302  1.00  0.00           H  
ATOM   1167  HE3 LYS    74     156.222 162.374 180.101  1.00  0.00           H  
ATOM   1168  HZ1 LYS    74     157.705 163.675 181.570  1.00  0.00           H  
ATOM   1169  HZ2 LYS    74     158.480 163.021 180.400  1.00  0.00           H  
ATOM   1170  HZ3 LYS    74     158.149 164.623 180.210  1.00  0.00           H  
ATOM   1171  N   ASN    75     151.837 163.676 176.408  1.00  0.00           N  
ATOM   1172  CA  ASN    75     150.586 164.322 176.928  1.00  0.00           C  
ATOM   1173  C   ASN    75     149.721 165.051 175.884  1.00  0.00           C  
ATOM   1174  O   ASN    75     149.134 166.167 176.124  1.00  0.00           O  
ATOM   1175  CB  ASN    75     150.822 165.185 178.142  1.00  0.00           C  
ATOM   1176  CG  ASN    75     151.442 164.356 179.310  1.00  0.00           C  
ATOM   1177  ND2 ASN    75     152.396 164.935 180.023  1.00  0.00           N  
ATOM   1178  OD1 ASN    75     151.026 163.242 179.654  1.00  0.00           O  
ATOM   1179  H   ASN    75     151.878 162.668 176.446  1.00  0.00           H  
ATOM   1180  HA  ASN    75     149.882 163.538 177.205  1.00  0.00           H  
ATOM   1181  HB2 ASN    75     151.356 166.103 177.900  1.00  0.00           H  
ATOM   1182  HB3 ASN    75     149.817 165.448 178.470  1.00  0.00           H  
ATOM   1183 HD21 ASN    75     152.827 164.539 180.847  1.00  0.00           H  
ATOM   1184 HD22 ASN    75     152.837 165.788 179.711  1.00  0.00           H  
ATOM   1185  N   ASN    76     149.350 164.241 174.894  1.00  0.00           N  
ATOM   1186  CA  ASN    76     148.041 164.450 174.141  1.00  0.00           C  
ATOM   1187  C   ASN    76     148.047 165.799 173.483  1.00  0.00           C  
ATOM   1188  O   ASN    76     147.017 166.497 173.416  1.00  0.00           O  
ATOM   1189  CB  ASN    76     146.835 164.078 175.009  1.00  0.00           C  
ATOM   1190  CG  ASN    76     147.096 162.761 175.756  1.00  0.00           C  
ATOM   1191  ND2 ASN    76     146.923 161.604 175.147  1.00  0.00           N  
ATOM   1192  OD1 ASN    76     147.393 162.841 176.908  1.00  0.00           O  
ATOM   1193  H   ASN    76     149.824 163.353 174.796  1.00  0.00           H  
ATOM   1194  HA  ASN    76     148.030 163.786 173.278  1.00  0.00           H  
ATOM   1195  HB2 ASN    76     146.579 164.886 175.694  1.00  0.00           H  
ATOM   1196  HB3 ASN    76     145.942 163.989 174.388  1.00  0.00           H  
ATOM   1197 HD21 ASN    76     147.291 160.838 175.691  1.00  0.00           H  
ATOM   1198 HD22 ASN    76     146.535 161.470 174.223  1.00  0.00           H  
ATOM   1199  N   ARG    77     149.125 166.190 172.811  1.00  0.00           N  
ATOM   1200  CA  ARG    77     149.387 167.623 172.318  1.00  0.00           C  
ATOM   1201  C   ARG    77     150.398 167.599 171.196  1.00  0.00           C  
ATOM   1202  O   ARG    77     151.398 166.833 171.260  1.00  0.00           O  
ATOM   1203  CB  ARG    77     149.930 168.444 173.525  1.00  0.00           C  
ATOM   1204  CG  ARG    77     149.854 169.963 173.375  1.00  0.00           C  
ATOM   1205  CD  ARG    77     150.851 170.658 174.275  1.00  0.00           C  
ATOM   1206  NE  ARG    77     152.158 171.116 173.728  1.00  0.00           N  
ATOM   1207  CZ  ARG    77     152.378 172.391 173.248  1.00  0.00           C  
ATOM   1208  NH1 ARG    77     151.493 173.252 173.014  1.00  0.00           N1+
ATOM   1209  NH2 ARG    77     153.559 172.831 173.091  1.00  0.00           N  
ATOM   1210  H   ARG    77     149.927 165.577 172.859  1.00  0.00           H  
ATOM   1211  HA  ARG    77     148.506 168.054 171.843  1.00  0.00           H  
ATOM   1212  HB2 ARG    77     149.392 168.140 174.424  1.00  0.00           H  
ATOM   1213  HB3 ARG    77     150.990 168.192 173.552  1.00  0.00           H  
ATOM   1214  HG2 ARG    77     150.171 170.267 172.378  1.00  0.00           H  
ATOM   1215  HG3 ARG    77     148.824 170.313 173.468  1.00  0.00           H  
ATOM   1216  HD2 ARG    77     150.335 171.558 174.611  1.00  0.00           H  
ATOM   1217  HD3 ARG    77     151.100 170.050 175.147  1.00  0.00           H  
ATOM   1218  HE  ARG    77     152.947 170.494 173.834  1.00  0.00           H  
ATOM   1219 HH11 ARG    77     150.494 173.169 173.132  1.00  0.00           H  
ATOM   1220 HH12 ARG    77     151.747 174.163 172.657  1.00  0.00           H  
ATOM   1221 HH21 ARG    77     154.369 172.356 173.464  1.00  0.00           H  
ATOM   1222 HH22 ARG    77     153.709 173.817 172.924  1.00  0.00           H  
ATOM   1223  N   TRP    78     150.209 168.500 170.215  1.00  0.00           N  
ATOM   1224  CA  TRP    78     151.166 168.809 169.162  1.00  0.00           C  
ATOM   1225  C   TRP    78     152.121 169.891 169.756  1.00  0.00           C  
ATOM   1226  O   TRP    78     151.601 170.879 170.165  1.00  0.00           O  
ATOM   1227  CB  TRP    78     150.399 169.338 167.896  1.00  0.00           C  
ATOM   1228  CG  TRP    78     149.603 168.248 167.342  1.00  0.00           C  
ATOM   1229  CD1 TRP    78     148.334 167.945 167.638  1.00  0.00           C  
ATOM   1230  CD2 TRP    78     150.018 167.390 166.247  1.00  0.00           C  
ATOM   1231  CE2 TRP    78     148.965 166.447 166.078  1.00  0.00           C  
ATOM   1232  CE3 TRP    78     151.130 167.398 165.450  1.00  0.00           C  
ATOM   1233  NE1 TRP    78     147.966 166.791 166.955  1.00  0.00           N  
ATOM   1234  CZ2 TRP    78     149.092 165.499 165.048  1.00  0.00           C  
ATOM   1235  CZ3 TRP    78     151.245 166.427 164.436  1.00  0.00           C  
ATOM   1236  CH2 TRP    78     150.221 165.508 164.201  1.00  0.00           C  
ATOM   1237  H   TRP    78     149.317 168.975 170.188  1.00  0.00           H  
ATOM   1238  HA  TRP    78     151.867 167.986 169.024  1.00  0.00           H  
ATOM   1239  HB2 TRP    78     149.800 170.230 168.077  1.00  0.00           H  
ATOM   1240  HB3 TRP    78     151.022 169.677 167.068  1.00  0.00           H  
ATOM   1241  HD1 TRP    78     147.675 168.448 168.331  1.00  0.00           H  
ATOM   1242  HE1 TRP    78     147.081 166.311 167.044  1.00  0.00           H  
ATOM   1243  HE3 TRP    78     151.941 168.106 165.555  1.00  0.00           H  
ATOM   1244  HZ2 TRP    78     148.371 164.727 164.817  1.00  0.00           H  
ATOM   1245  HZ3 TRP    78     152.007 166.422 163.671  1.00  0.00           H  
ATOM   1246  HH2 TRP    78     150.346 164.738 163.453  1.00  0.00           H  
ATOM   1247  N   THR    79     153.429 169.716 169.561  1.00  0.00           N  
ATOM   1248  CA  THR    79     154.421 170.668 169.960  1.00  0.00           C  
ATOM   1249  C   THR    79     155.247 171.050 168.699  1.00  0.00           C  
ATOM   1250  O   THR    79     155.528 170.133 167.932  1.00  0.00           O  
ATOM   1251  CB  THR    79     155.284 170.053 171.030  1.00  0.00           C  
ATOM   1252  CG2 THR    79     156.568 170.838 171.398  1.00  0.00           C  
ATOM   1253  OG1 THR    79     154.493 169.844 172.165  1.00  0.00           O  
ATOM   1254  H   THR    79     153.778 168.919 169.046  1.00  0.00           H  
ATOM   1255  HA  THR    79     154.045 171.631 170.304  1.00  0.00           H  
ATOM   1256  HB  THR    79     155.604 169.050 170.747  1.00  0.00           H  
ATOM   1257  HG1 THR    79     154.022 169.021 172.016  1.00  0.00           H  
ATOM   1258 HG21 THR    79     156.390 171.906 171.270  1.00  0.00           H  
ATOM   1259 HG22 THR    79     156.899 170.630 172.416  1.00  0.00           H  
ATOM   1260 HG23 THR    79     157.377 170.375 170.834  1.00  0.00           H  
ATOM   1261  N   TRP    80     155.710 172.249 168.522  1.00  0.00           N  
ATOM   1262  CA  TRP    80     156.785 172.690 167.532  1.00  0.00           C  
ATOM   1263  C   TRP    80     158.161 172.131 167.902  1.00  0.00           C  
ATOM   1264  O   TRP    80     158.683 172.087 169.004  1.00  0.00           O  
ATOM   1265  CB  TRP    80     156.776 174.226 167.543  1.00  0.00           C  
ATOM   1266  CG  TRP    80     155.603 174.804 166.818  1.00  0.00           C  
ATOM   1267  CD1 TRP    80     154.462 175.237 167.457  1.00  0.00           C  
ATOM   1268  CD2 TRP    80     155.362 174.952 165.414  1.00  0.00           C  
ATOM   1269  CE2 TRP    80     154.184 175.685 165.243  1.00  0.00           C  
ATOM   1270  CE3 TRP    80     156.083 174.511 164.251  1.00  0.00           C  
ATOM   1271  NE1 TRP    80     153.583 175.692 166.485  1.00  0.00           N  
ATOM   1272  CZ2 TRP    80     153.798 176.013 163.919  1.00  0.00           C  
ATOM   1273  CZ3 TRP    80     155.695 174.833 162.945  1.00  0.00           C  
ATOM   1274  CH2 TRP    80     154.570 175.712 162.816  1.00  0.00           C  
ATOM   1275  H   TRP    80     155.449 172.862 169.281  1.00  0.00           H  
ATOM   1276  HA  TRP    80     156.607 172.506 166.472  1.00  0.00           H  
ATOM   1277  HB2 TRP    80     156.854 174.690 168.526  1.00  0.00           H  
ATOM   1278  HB3 TRP    80     157.652 174.529 166.969  1.00  0.00           H  
ATOM   1279  HD1 TRP    80     154.288 175.261 168.522  1.00  0.00           H  
ATOM   1280  HE1 TRP    80     152.628 176.000 166.609  1.00  0.00           H  
ATOM   1281  HE3 TRP    80     156.925 173.849 164.389  1.00  0.00           H  
ATOM   1282  HZ2 TRP    80     152.799 176.401 163.787  1.00  0.00           H  
ATOM   1283  HZ3 TRP    80     156.212 174.513 162.051  1.00  0.00           H  
ATOM   1284  HH2 TRP    80     154.217 176.042 161.851  1.00  0.00           H  
ATOM   1285  N   VAL    81     158.822 171.766 166.835  1.00  0.00           N  
ATOM   1286  CA  VAL    81     160.154 171.151 166.883  1.00  0.00           C  
ATOM   1287  C   VAL    81     161.059 171.858 165.850  1.00  0.00           C  
ATOM   1288  O   VAL    81     160.905 171.858 164.648  1.00  0.00           O  
ATOM   1289  CB  VAL    81     160.002 169.641 166.597  1.00  0.00           C  
ATOM   1290  CG1 VAL    81     161.363 168.962 166.461  1.00  0.00           C  
ATOM   1291  CG2 VAL    81     159.233 168.979 167.782  1.00  0.00           C  
ATOM   1292  H   VAL    81     158.373 171.741 165.931  1.00  0.00           H  
ATOM   1293  HA  VAL    81     160.595 171.289 167.870  1.00  0.00           H  
ATOM   1294  HB  VAL    81     159.473 169.417 165.671  1.00  0.00           H  
ATOM   1295 HG11 VAL    81     161.304 167.915 166.163  1.00  0.00           H  
ATOM   1296 HG12 VAL    81     161.917 169.398 165.629  1.00  0.00           H  
ATOM   1297 HG13 VAL    81     162.021 169.024 167.328  1.00  0.00           H  
ATOM   1298 HG21 VAL    81     158.300 169.522 167.927  1.00  0.00           H  
ATOM   1299 HG22 VAL    81     158.995 167.951 167.512  1.00  0.00           H  
ATOM   1300 HG23 VAL    81     159.906 168.925 168.638  1.00  0.00           H  
ATOM   1301  N   GLN    82     162.191 172.307 166.424  1.00  0.00           N  
ATOM   1302  CA  GLN    82     163.367 172.726 165.652  1.00  0.00           C  
ATOM   1303  C   GLN    82     164.222 171.522 165.270  1.00  0.00           C  
ATOM   1304  O   GLN    82     164.459 170.676 166.097  1.00  0.00           O  
ATOM   1305  CB  GLN    82     164.099 173.823 166.360  1.00  0.00           C  
ATOM   1306  CG  GLN    82     165.288 174.432 165.565  1.00  0.00           C  
ATOM   1307  CD  GLN    82     166.364 175.185 166.382  1.00  0.00           C  
ATOM   1308  NE2 GLN    82     167.594 175.319 165.880  1.00  0.00           N  
ATOM   1309  OE1 GLN    82     166.082 175.682 167.454  1.00  0.00           O  
ATOM   1310  H   GLN    82     162.329 172.175 167.416  1.00  0.00           H  
ATOM   1311  HA  GLN    82     162.979 173.155 164.728  1.00  0.00           H  
ATOM   1312  HB2 GLN    82     163.497 174.688 166.633  1.00  0.00           H  
ATOM   1313  HB3 GLN    82     164.468 173.364 167.277  1.00  0.00           H  
ATOM   1314  HG2 GLN    82     165.841 173.546 165.260  1.00  0.00           H  
ATOM   1315  HG3 GLN    82     164.996 175.063 164.725  1.00  0.00           H  
ATOM   1316 HE21 GLN    82     168.313 175.674 166.494  1.00  0.00           H  
ATOM   1317 HE22 GLN    82     167.808 175.004 164.944  1.00  0.00           H  
ATOM   1318  N   SER    83     164.609 171.441 163.969  1.00  0.00           N  
ATOM   1319  CA  SER    83     165.256 170.225 163.472  1.00  0.00           C  
ATOM   1320  C   SER    83     166.341 170.511 162.348  1.00  0.00           C  
ATOM   1321  O   SER    83     166.506 171.644 161.883  1.00  0.00           O  
ATOM   1322  CB  SER    83     164.218 169.210 163.007  1.00  0.00           C  
ATOM   1323  OG  SER    83     164.781 167.950 162.568  1.00  0.00           O  
ATOM   1324  H   SER    83     164.280 172.057 163.238  1.00  0.00           H  
ATOM   1325  HA  SER    83     165.959 169.832 164.206  1.00  0.00           H  
ATOM   1326  HB2 SER    83     163.585 169.012 163.873  1.00  0.00           H  
ATOM   1327  HB3 SER    83     163.694 169.663 162.165  1.00  0.00           H  
ATOM   1328  HG  SER    83     164.469 167.356 163.253  1.00  0.00           H  
ATOM   1329  N   ASN    84     167.070 169.466 161.959  1.00  0.00           N  
ATOM   1330  CA  ASN    84     168.121 169.441 160.948  1.00  0.00           C  
ATOM   1331  C   ASN    84     168.436 167.957 160.551  1.00  0.00           C  
ATOM   1332  O   ASN    84     169.182 167.269 161.222  1.00  0.00           O  
ATOM   1333  CB  ASN    84     169.416 170.216 161.388  1.00  0.00           C  
ATOM   1334  CG  ASN    84     170.479 170.397 160.289  1.00  0.00           C  
ATOM   1335  ND2 ASN    84     171.486 171.205 160.491  1.00  0.00           N  
ATOM   1336  OD1 ASN    84     170.318 169.924 159.211  1.00  0.00           O  
ATOM   1337  H   ASN    84     166.794 168.606 162.413  1.00  0.00           H  
ATOM   1338  HA  ASN    84     167.843 169.846 159.974  1.00  0.00           H  
ATOM   1339  HB2 ASN    84     169.148 171.248 161.620  1.00  0.00           H  
ATOM   1340  HB3 ASN    84     169.764 169.759 162.314  1.00  0.00           H  
ATOM   1341 HD21 ASN    84     172.167 171.268 159.748  1.00  0.00           H  
ATOM   1342 HD22 ASN    84     171.516 171.602 161.420  1.00  0.00           H  
ATOM   1343  N   ALA    85     167.823 167.491 159.438  1.00  0.00           N  
ATOM   1344  CA  ALA    85     168.072 166.142 158.987  1.00  0.00           C  
ATOM   1345  C   ALA    85     169.345 166.086 158.093  1.00  0.00           C  
ATOM   1346  O   ALA    85     169.670 167.057 157.409  1.00  0.00           O  
ATOM   1347  CB  ALA    85     166.868 165.687 158.249  1.00  0.00           C  
ATOM   1348  H   ALA    85     167.442 168.087 158.717  1.00  0.00           H  
ATOM   1349  HA  ALA    85     168.282 165.586 159.900  1.00  0.00           H  
ATOM   1350  HB1 ALA    85     167.048 164.674 157.890  1.00  0.00           H  
ATOM   1351  HB2 ALA    85     166.130 165.674 159.051  1.00  0.00           H  
ATOM   1352  HB3 ALA    85     166.518 166.381 157.485  1.00  0.00           H  
ATOM   1353  N   ARG    86     170.122 164.988 158.160  1.00  0.00           N  
ATOM   1354  CA  ARG    86     171.186 164.563 157.148  1.00  0.00           C  
ATOM   1355  C   ARG    86     171.076 163.049 156.796  1.00  0.00           C  
ATOM   1356  O   ARG    86     170.460 162.330 157.511  1.00  0.00           O  
ATOM   1357  CB  ARG    86     172.599 165.012 157.723  1.00  0.00           C  
ATOM   1358  CG  ARG    86     173.102 164.111 158.796  1.00  0.00           C  
ATOM   1359  CD  ARG    86     174.435 164.549 159.444  1.00  0.00           C  
ATOM   1360  NE  ARG    86     174.866 163.358 160.232  1.00  0.00           N  
ATOM   1361  CZ  ARG    86     175.620 162.342 159.786  1.00  0.00           C  
ATOM   1362  NH1 ARG    86     176.177 162.332 158.604  1.00  0.00           N1+
ATOM   1363  NH2 ARG    86     175.950 161.312 160.580  1.00  0.00           N  
ATOM   1364  H   ARG    86     169.761 164.271 158.773  1.00  0.00           H  
ATOM   1365  HA  ARG    86     170.983 165.101 156.222  1.00  0.00           H  
ATOM   1366  HB2 ARG    86     173.369 164.968 156.952  1.00  0.00           H  
ATOM   1367  HB3 ARG    86     172.612 166.037 158.095  1.00  0.00           H  
ATOM   1368  HG2 ARG    86     172.335 164.001 159.563  1.00  0.00           H  
ATOM   1369  HG3 ARG    86     173.217 163.094 158.422  1.00  0.00           H  
ATOM   1370  HD2 ARG    86     175.054 164.795 158.583  1.00  0.00           H  
ATOM   1371  HD3 ARG    86     174.202 165.429 160.044  1.00  0.00           H  
ATOM   1372  HE  ARG    86     174.446 163.272 161.148  1.00  0.00           H  
ATOM   1373 HH11 ARG    86     176.007 163.111 157.985  1.00  0.00           H  
ATOM   1374 HH12 ARG    86     176.824 161.610 158.320  1.00  0.00           H  
ATOM   1375 HH21 ARG    86     175.596 161.304 161.527  1.00  0.00           H  
ATOM   1376 HH22 ARG    86     176.694 160.691 160.297  1.00  0.00           H  
ATOM   1377  N   LEU    87     171.664 162.686 155.656  1.00  0.00           N  
ATOM   1378  CA  LEU    87     171.743 161.299 155.083  1.00  0.00           C  
ATOM   1379  C   LEU    87     172.956 160.499 155.695  1.00  0.00           C  
ATOM   1380  O   LEU    87     174.092 160.727 155.302  1.00  0.00           O  
ATOM   1381  CB  LEU    87     171.792 161.280 153.571  1.00  0.00           C  
ATOM   1382  CG  LEU    87     170.769 162.195 152.759  1.00  0.00           C  
ATOM   1383  CD1 LEU    87     171.217 162.232 151.298  1.00  0.00           C  
ATOM   1384  CD2 LEU    87     169.361 161.628 152.979  1.00  0.00           C  
ATOM   1385  H   LEU    87     172.299 163.357 155.248  1.00  0.00           H  
ATOM   1386  HA  LEU    87     170.807 160.799 155.327  1.00  0.00           H  
ATOM   1387  HB2 LEU    87     172.801 161.533 153.246  1.00  0.00           H  
ATOM   1388  HB3 LEU    87     171.748 160.237 153.258  1.00  0.00           H  
ATOM   1389  HG  LEU    87     170.777 163.228 153.103  1.00  0.00           H  
ATOM   1390 HD11 LEU    87     172.256 162.562 151.292  1.00  0.00           H  
ATOM   1391 HD12 LEU    87     171.126 161.245 150.845  1.00  0.00           H  
ATOM   1392 HD13 LEU    87     170.536 162.871 150.738  1.00  0.00           H  
ATOM   1393 HD21 LEU    87     169.033 161.843 153.996  1.00  0.00           H  
ATOM   1394 HD22 LEU    87     168.652 162.038 152.259  1.00  0.00           H  
ATOM   1395 HD23 LEU    87     169.517 160.550 152.929  1.00  0.00           H  
ATOM   1396  N   LEU    88     172.829 159.698 156.751  1.00  0.00           N  
ATOM   1397  CA  LEU    88     173.858 158.860 157.314  1.00  0.00           C  
ATOM   1398  C   LEU    88     174.365 157.902 156.168  1.00  0.00           C  
ATOM   1399  O   LEU    88     173.577 157.375 155.455  1.00  0.00           O  
ATOM   1400  CB  LEU    88     173.393 158.074 158.474  1.00  0.00           C  
ATOM   1401  CG  LEU    88     174.376 157.161 159.105  1.00  0.00           C  
ATOM   1402  CD1 LEU    88     175.555 157.863 159.804  1.00  0.00           C  
ATOM   1403  CD2 LEU    88     173.688 156.429 160.297  1.00  0.00           C  
ATOM   1404  H   LEU    88     171.876 159.492 157.015  1.00  0.00           H  
ATOM   1405  HA  LEU    88     174.715 159.463 157.616  1.00  0.00           H  
ATOM   1406  HB2 LEU    88     173.071 158.824 159.195  1.00  0.00           H  
ATOM   1407  HB3 LEU    88     172.519 157.484 158.196  1.00  0.00           H  
ATOM   1408  HG  LEU    88     174.735 156.438 158.374  1.00  0.00           H  
ATOM   1409 HD11 LEU    88     176.189 157.044 160.144  1.00  0.00           H  
ATOM   1410 HD12 LEU    88     176.114 158.425 159.056  1.00  0.00           H  
ATOM   1411 HD13 LEU    88     175.180 158.510 160.597  1.00  0.00           H  
ATOM   1412 HD21 LEU    88     174.313 155.779 160.909  1.00  0.00           H  
ATOM   1413 HD22 LEU    88     173.350 157.147 161.044  1.00  0.00           H  
ATOM   1414 HD23 LEU    88     172.850 155.884 159.862  1.00  0.00           H  
ATOM   1415  N   TYR    89     175.679 157.730 156.089  1.00  0.00           N  
ATOM   1416  CA  TYR    89     176.422 157.042 155.027  1.00  0.00           C  
ATOM   1417  C   TYR    89     177.210 155.854 155.602  1.00  0.00           C  
ATOM   1418  O   TYR    89     177.967 156.121 156.532  1.00  0.00           O  
ATOM   1419  CB  TYR    89     177.427 158.084 154.424  1.00  0.00           C  
ATOM   1420  CG  TYR    89     178.174 157.703 153.186  1.00  0.00           C  
ATOM   1421  CD1 TYR    89     179.339 156.978 153.374  1.00  0.00           C  
ATOM   1422  CD2 TYR    89     177.719 158.128 151.928  1.00  0.00           C  
ATOM   1423  CE1 TYR    89     180.203 156.770 152.283  1.00  0.00           C  
ATOM   1424  CE2 TYR    89     178.538 157.830 150.838  1.00  0.00           C  
ATOM   1425  CZ  TYR    89     179.781 157.179 151.031  1.00  0.00           C  
ATOM   1426  OH  TYR    89     180.700 157.077 150.001  1.00  0.00           O  
ATOM   1427  H   TYR    89     176.156 158.217 156.833  1.00  0.00           H  
ATOM   1428  HA  TYR    89     175.779 156.646 154.242  1.00  0.00           H  
ATOM   1429  HB2 TYR    89     176.951 159.053 154.277  1.00  0.00           H  
ATOM   1430  HB3 TYR    89     178.168 158.367 155.172  1.00  0.00           H  
ATOM   1431  HD1 TYR    89     179.726 156.702 154.343  1.00  0.00           H  
ATOM   1432  HD2 TYR    89     176.766 158.621 151.791  1.00  0.00           H  
ATOM   1433  HE1 TYR    89     181.164 156.304 152.447  1.00  0.00           H  
ATOM   1434  HE2 TYR    89     178.246 158.257 149.891  1.00  0.00           H  
ATOM   1435  HH  TYR    89     180.471 157.611 149.236  1.00  0.00           H  
ATOM   1436  N   LYS    90     177.154 154.639 154.964  1.00  0.00           N  
ATOM   1437  CA  LYS    90     177.945 153.502 155.369  1.00  0.00           C  
ATOM   1438  C   LYS    90     178.223 152.557 154.125  1.00  0.00           C  
ATOM   1439  O   LYS    90     177.246 152.503 153.282  1.00  0.00           O  
ATOM   1440  CB  LYS    90     176.998 152.675 156.424  1.00  0.00           C  
ATOM   1441  CG  LYS    90     177.652 151.422 157.043  1.00  0.00           C  
ATOM   1442  CD  LYS    90     176.607 150.720 157.958  1.00  0.00           C  
ATOM   1443  CE  LYS    90     175.718 149.816 157.027  1.00  0.00           C  
ATOM   1444  NZ  LYS    90     174.322 149.861 157.434  1.00  0.00           N1+
ATOM   1445  H   LYS    90     176.560 154.535 154.154  1.00  0.00           H  
ATOM   1446  HA  LYS    90     178.908 153.813 155.774  1.00  0.00           H  
ATOM   1447  HB2 LYS    90     176.763 153.376 157.224  1.00  0.00           H  
ATOM   1448  HB3 LYS    90     176.065 152.434 155.914  1.00  0.00           H  
ATOM   1449  HG2 LYS    90     178.079 150.777 156.273  1.00  0.00           H  
ATOM   1450  HG3 LYS    90     178.436 151.830 157.680  1.00  0.00           H  
ATOM   1451  HD2 LYS    90     177.021 150.093 158.748  1.00  0.00           H  
ATOM   1452  HD3 LYS    90     175.981 151.487 158.414  1.00  0.00           H  
ATOM   1453  HE2 LYS    90     175.870 150.090 155.983  1.00  0.00           H  
ATOM   1454  HE3 LYS    90     176.020 148.813 157.329  1.00  0.00           H  
ATOM   1455  HZ1 LYS    90     173.715 149.183 156.997  1.00  0.00           H  
ATOM   1456  HZ2 LYS    90     174.151 149.621 158.400  1.00  0.00           H  
ATOM   1457  HZ3 LYS    90     173.932 150.787 157.327  1.00  0.00           H  
ATOM   1458  N   ASN    91     179.315 151.818 154.019  1.00  0.00           N  
ATOM   1459  CA  ASN    91     179.843 151.002 152.947  1.00  0.00           C  
ATOM   1460  C   ASN    91     179.631 151.752 151.565  1.00  0.00           C  
ATOM   1461  O   ASN    91     179.251 151.130 150.614  1.00  0.00           O  
ATOM   1462  CB  ASN    91     179.139 149.603 152.888  1.00  0.00           C  
ATOM   1463  CG  ASN    91     179.171 148.810 154.187  1.00  0.00           C  
ATOM   1464  ND2 ASN    91     178.039 148.262 154.523  1.00  0.00           N  
ATOM   1465  OD1 ASN    91     180.244 148.668 154.750  1.00  0.00           O  
ATOM   1466  H   ASN    91     179.967 151.838 154.791  1.00  0.00           H  
ATOM   1467  HA  ASN    91     180.904 150.782 153.068  1.00  0.00           H  
ATOM   1468  HB2 ASN    91     178.119 149.837 152.582  1.00  0.00           H  
ATOM   1469  HB3 ASN    91     179.475 148.894 152.131  1.00  0.00           H  
ATOM   1470 HD21 ASN    91     178.076 147.582 155.269  1.00  0.00           H  
ATOM   1471 HD22 ASN    91     177.296 148.141 153.850  1.00  0.00           H  
ATOM   1472  N   GLY    92     180.038 153.029 151.482  1.00  0.00           N  
ATOM   1473  CA  GLY    92     180.162 153.599 150.221  1.00  0.00           C  
ATOM   1474  C   GLY    92     178.871 154.242 149.632  1.00  0.00           C  
ATOM   1475  O   GLY    92     178.856 154.667 148.492  1.00  0.00           O  
ATOM   1476  H   GLY    92     180.355 153.533 152.299  1.00  0.00           H  
ATOM   1477  HA2 GLY    92     180.895 154.378 150.431  1.00  0.00           H  
ATOM   1478  HA3 GLY    92     180.636 152.912 149.518  1.00  0.00           H  
ATOM   1479  N   ARG    93     177.783 154.357 150.416  1.00  0.00           N  
ATOM   1480  CA  ARG    93     176.446 154.904 149.988  1.00  0.00           C  
ATOM   1481  C   ARG    93     175.613 155.433 151.211  1.00  0.00           C  
ATOM   1482  O   ARG    93     175.637 154.906 152.300  1.00  0.00           O  
ATOM   1483  CB  ARG    93     175.734 153.800 149.085  1.00  0.00           C  
ATOM   1484  CG  ARG    93     175.601 152.381 149.598  1.00  0.00           C  
ATOM   1485  CD  ARG    93     174.312 152.105 150.338  1.00  0.00           C  
ATOM   1486  NE  ARG    93     173.171 151.676 149.509  1.00  0.00           N  
ATOM   1487  CZ  ARG    93     171.892 151.579 149.708  1.00  0.00           C  
ATOM   1488  NH1 ARG    93     171.375 151.994 150.792  1.00  0.00           N1+
ATOM   1489  NH2 ARG    93     171.056 151.005 148.945  1.00  0.00           N  
ATOM   1490  H   ARG    93     177.821 154.126 151.400  1.00  0.00           H  
ATOM   1491  HA  ARG    93     176.563 155.759 149.323  1.00  0.00           H  
ATOM   1492  HB2 ARG    93     174.741 154.206 148.900  1.00  0.00           H  
ATOM   1493  HB3 ARG    93     176.369 153.804 148.199  1.00  0.00           H  
ATOM   1494  HG2 ARG    93     175.547 151.784 148.687  1.00  0.00           H  
ATOM   1495  HG3 ARG    93     176.449 152.078 150.212  1.00  0.00           H  
ATOM   1496  HD2 ARG    93     174.400 151.230 150.981  1.00  0.00           H  
ATOM   1497  HD3 ARG    93     174.177 153.064 150.837  1.00  0.00           H  
ATOM   1498  HE  ARG    93     173.450 151.332 148.599  1.00  0.00           H  
ATOM   1499 HH11 ARG    93     172.024 152.368 151.470  1.00  0.00           H  
ATOM   1500 HH12 ARG    93     170.369 152.056 150.840  1.00  0.00           H  
ATOM   1501 HH21 ARG    93     171.428 150.532 148.133  1.00  0.00           H  
ATOM   1502 HH22 ARG    93     170.235 151.585 148.850  1.00  0.00           H  
ATOM   1503  N   PRO    94     174.855 156.520 151.032  1.00  0.00           N  
ATOM   1504  CA  PRO    94     173.716 156.932 151.903  1.00  0.00           C  
ATOM   1505  C   PRO    94     172.941 155.692 152.345  1.00  0.00           C  
ATOM   1506  O   PRO    94     172.622 154.836 151.477  1.00  0.00           O  
ATOM   1507  CB  PRO    94     172.954 158.085 151.160  1.00  0.00           C  
ATOM   1508  CG  PRO    94     174.099 158.656 150.311  1.00  0.00           C  
ATOM   1509  CD  PRO    94     174.876 157.428 149.856  1.00  0.00           C  
ATOM   1510  HA  PRO    94     174.322 157.290 152.735  1.00  0.00           H  
ATOM   1511  HB2 PRO    94     172.152 157.681 150.544  1.00  0.00           H  
ATOM   1512  HB3 PRO    94     172.437 158.741 151.861  1.00  0.00           H  
ATOM   1513  HG2 PRO    94     173.613 159.230 149.523  1.00  0.00           H  
ATOM   1514  HG3 PRO    94     174.697 159.324 150.930  1.00  0.00           H  
ATOM   1515  HD2 PRO    94     174.346 157.042 148.986  1.00  0.00           H  
ATOM   1516  HD3 PRO    94     175.880 157.739 149.573  1.00  0.00           H  
ATOM   1517  N   ASP    95     172.683 155.642 153.684  1.00  0.00           N  
ATOM   1518  CA  ASP    95     172.174 154.460 154.406  1.00  0.00           C  
ATOM   1519  C   ASP    95     170.841 154.752 155.052  1.00  0.00           C  
ATOM   1520  O   ASP    95     169.832 154.030 154.851  1.00  0.00           O  
ATOM   1521  CB  ASP    95     173.273 154.004 155.427  1.00  0.00           C  
ATOM   1522  CG  ASP    95     173.159 152.637 156.030  1.00  0.00           C  
ATOM   1523  OD1 ASP    95     173.706 152.464 157.156  1.00  0.00           O  
ATOM   1524  OD2 ASP    95     172.477 151.749 155.443  1.00  0.00           O1-
ATOM   1525  H   ASP    95     172.894 156.472 154.221  1.00  0.00           H  
ATOM   1526  HA  ASP    95     172.005 153.645 153.701  1.00  0.00           H  
ATOM   1527  HB2 ASP    95     174.260 154.109 154.976  1.00  0.00           H  
ATOM   1528  HB3 ASP    95     173.214 154.687 156.276  1.00  0.00           H  
ATOM   1529  N   TYR    96     170.759 155.895 155.701  1.00  0.00           N  
ATOM   1530  CA  TYR    96     169.565 156.322 156.493  1.00  0.00           C  
ATOM   1531  C   TYR    96     169.443 157.801 156.546  1.00  0.00           C  
ATOM   1532  O   TYR    96     170.395 158.553 156.701  1.00  0.00           O  
ATOM   1533  CB  TYR    96     169.568 155.650 157.878  1.00  0.00           C  
ATOM   1534  CG  TYR    96     169.582 154.121 157.911  1.00  0.00           C  
ATOM   1535  CD1 TYR    96     168.412 153.341 157.683  1.00  0.00           C  
ATOM   1536  CD2 TYR    96     170.780 153.450 158.157  1.00  0.00           C  
ATOM   1537  CE1 TYR    96     168.420 151.940 157.703  1.00  0.00           C  
ATOM   1538  CE2 TYR    96     170.788 152.031 158.126  1.00  0.00           C  
ATOM   1539  CZ  TYR    96     169.639 151.308 157.837  1.00  0.00           C  
ATOM   1540  OH  TYR    96     169.699 149.994 158.195  1.00  0.00           O  
ATOM   1541  H   TYR    96     171.627 156.397 155.583  1.00  0.00           H  
ATOM   1542  HA  TYR    96     168.670 155.938 156.005  1.00  0.00           H  
ATOM   1543  HB2 TYR    96     170.476 156.019 158.357  1.00  0.00           H  
ATOM   1544  HB3 TYR    96     168.783 156.036 158.528  1.00  0.00           H  
ATOM   1545  HD1 TYR    96     167.492 153.894 157.567  1.00  0.00           H  
ATOM   1546  HD2 TYR    96     171.677 153.976 158.452  1.00  0.00           H  
ATOM   1547  HE1 TYR    96     167.543 151.311 157.664  1.00  0.00           H  
ATOM   1548  HE2 TYR    96     171.691 151.458 158.276  1.00  0.00           H  
ATOM   1549  HH  TYR    96     170.529 149.512 158.217  1.00  0.00           H  
ATOM   1550  N   ILE    97     168.171 158.244 156.780  1.00  0.00           N  
ATOM   1551  CA  ILE    97     167.964 159.602 157.343  1.00  0.00           C  
ATOM   1552  C   ILE    97     168.308 159.617 158.794  1.00  0.00           C  
ATOM   1553  O   ILE    97     167.839 158.774 159.540  1.00  0.00           O  
ATOM   1554  CB  ILE    97     166.564 160.188 156.951  1.00  0.00           C  
ATOM   1555  CG1 ILE    97     166.381 160.163 155.419  1.00  0.00           C  
ATOM   1556  CG2 ILE    97     166.472 161.645 157.454  1.00  0.00           C  
ATOM   1557  CD1 ILE    97     165.031 160.793 155.028  1.00  0.00           C  
ATOM   1558  H   ILE    97     167.485 157.543 157.027  1.00  0.00           H  
ATOM   1559  HA  ILE    97     168.747 160.197 156.872  1.00  0.00           H  
ATOM   1560  HB  ILE    97     165.876 159.563 157.521  1.00  0.00           H  
ATOM   1561 HG12 ILE    97     167.113 160.812 154.936  1.00  0.00           H  
ATOM   1562 HG13 ILE    97     166.454 159.180 154.954  1.00  0.00           H  
ATOM   1563 HG21 ILE    97     166.787 161.891 158.469  1.00  0.00           H  
ATOM   1564 HG22 ILE    97     167.069 162.314 156.832  1.00  0.00           H  
ATOM   1565 HG23 ILE    97     165.461 162.050 157.468  1.00  0.00           H  
ATOM   1566 HD11 ILE    97     165.039 160.645 153.949  1.00  0.00           H  
ATOM   1567 HD12 ILE    97     164.151 160.319 155.464  1.00  0.00           H  
ATOM   1568 HD13 ILE    97     164.962 161.876 155.133  1.00  0.00           H  
ATOM   1569  N   ILE    98     169.034 160.624 159.272  1.00  0.00           N  
ATOM   1570  CA  ILE    98     169.400 160.808 160.652  1.00  0.00           C  
ATOM   1571  C   ILE    98     169.203 162.259 161.077  1.00  0.00           C  
ATOM   1572  O   ILE    98     169.622 163.212 160.352  1.00  0.00           O  
ATOM   1573  CB  ILE    98     170.822 160.240 160.946  1.00  0.00           C  
ATOM   1574  CG1 ILE    98     170.946 160.062 162.489  1.00  0.00           C  
ATOM   1575  CG2 ILE    98     171.924 161.247 160.525  1.00  0.00           C  
ATOM   1576  CD1 ILE    98     171.514 158.766 162.875  1.00  0.00           C  
ATOM   1577  H   ILE    98     169.461 161.226 158.584  1.00  0.00           H  
ATOM   1578  HA  ILE    98     168.710 160.292 161.319  1.00  0.00           H  
ATOM   1579  HB  ILE    98     170.899 159.287 160.422  1.00  0.00           H  
ATOM   1580 HG12 ILE    98     171.681 160.750 162.910  1.00  0.00           H  
ATOM   1581 HG13 ILE    98     169.967 160.270 162.920  1.00  0.00           H  
ATOM   1582 HG21 ILE    98     171.595 161.764 159.624  1.00  0.00           H  
ATOM   1583 HG22 ILE    98     171.940 162.066 161.245  1.00  0.00           H  
ATOM   1584 HG23 ILE    98     172.924 160.824 160.433  1.00  0.00           H  
ATOM   1585 HD11 ILE    98     172.524 158.623 162.491  1.00  0.00           H  
ATOM   1586 HD12 ILE    98     171.440 158.615 163.952  1.00  0.00           H  
ATOM   1587 HD13 ILE    98     170.938 157.987 162.376  1.00  0.00           H  
ATOM   1588  N   VAL    99     168.350 162.437 162.078  1.00  0.00           N  
ATOM   1589  CA  VAL    99     167.773 163.705 162.380  1.00  0.00           C  
ATOM   1590  C   VAL    99     168.101 164.099 163.814  1.00  0.00           C  
ATOM   1591  O   VAL    99     167.548 163.486 164.776  1.00  0.00           O  
ATOM   1592  CB  VAL    99     166.202 163.713 162.164  1.00  0.00           C  
ATOM   1593  CG1 VAL    99     165.792 165.190 162.049  1.00  0.00           C  
ATOM   1594  CG2 VAL    99     165.719 162.964 160.951  1.00  0.00           C  
ATOM   1595  H   VAL    99     167.974 161.674 162.624  1.00  0.00           H  
ATOM   1596  HA  VAL    99     168.255 164.498 161.807  1.00  0.00           H  
ATOM   1597  HB  VAL    99     165.621 163.356 163.014  1.00  0.00           H  
ATOM   1598 HG11 VAL    99     164.721 165.217 161.849  1.00  0.00           H  
ATOM   1599 HG12 VAL    99     165.942 165.694 163.003  1.00  0.00           H  
ATOM   1600 HG13 VAL    99     166.372 165.584 161.214  1.00  0.00           H  
ATOM   1601 HG21 VAL    99     164.656 163.033 160.727  1.00  0.00           H  
ATOM   1602 HG22 VAL    99     166.122 163.495 160.089  1.00  0.00           H  
ATOM   1603 HG23 VAL    99     165.962 161.903 160.884  1.00  0.00           H  
ATOM   1604  N   THR   100     168.734 165.268 164.026  1.00  0.00           N  
ATOM   1605  CA  THR   100     169.010 165.843 165.321  1.00  0.00           C  
ATOM   1606  C   THR   100     168.225 167.176 165.583  1.00  0.00           C  
ATOM   1607  O   THR   100     167.896 167.994 164.697  1.00  0.00           O  
ATOM   1608  CB  THR   100     170.466 166.173 165.399  1.00  0.00           C  
ATOM   1609  CG2 THR   100     170.858 166.624 166.771  1.00  0.00           C  
ATOM   1610  OG1 THR   100     171.286 165.047 165.161  1.00  0.00           O  
ATOM   1611  H   THR   100     169.092 165.678 163.174  1.00  0.00           H  
ATOM   1612  HA  THR   100     168.832 165.171 166.161  1.00  0.00           H  
ATOM   1613  HB  THR   100     170.757 166.952 164.694  1.00  0.00           H  
ATOM   1614  HG1 THR   100     171.187 164.909 164.217  1.00  0.00           H  
ATOM   1615 HG21 THR   100     170.346 167.548 167.039  1.00  0.00           H  
ATOM   1616 HG22 THR   100     170.553 165.819 167.440  1.00  0.00           H  
ATOM   1617 HG23 THR   100     171.945 166.688 166.833  1.00  0.00           H  
ATOM   1618  N   GLN   101     167.691 167.234 166.753  1.00  0.00           N  
ATOM   1619  CA  GLN   101     166.504 168.086 166.976  1.00  0.00           C  
ATOM   1620  C   GLN   101     165.971 168.320 168.395  1.00  0.00           C  
ATOM   1621  O   GLN   101     166.392 167.629 169.300  1.00  0.00           O  
ATOM   1622  CB  GLN   101     165.335 167.498 166.207  1.00  0.00           C  
ATOM   1623  CG  GLN   101     164.974 166.001 166.523  1.00  0.00           C  
ATOM   1624  CD  GLN   101     164.158 165.473 165.313  1.00  0.00           C  
ATOM   1625  NE2 GLN   101     163.937 164.191 165.181  1.00  0.00           N  
ATOM   1626  OE1 GLN   101     163.674 166.226 164.537  1.00  0.00           O  
ATOM   1627  H   GLN   101     167.858 166.664 167.570  1.00  0.00           H  
ATOM   1628  HA  GLN   101     166.704 169.128 166.724  1.00  0.00           H  
ATOM   1629  HB2 GLN   101     164.431 168.078 166.388  1.00  0.00           H  
ATOM   1630  HB3 GLN   101     165.407 167.667 165.132  1.00  0.00           H  
ATOM   1631  HG2 GLN   101     165.864 165.378 166.617  1.00  0.00           H  
ATOM   1632  HG3 GLN   101     164.417 165.978 167.460  1.00  0.00           H  
ATOM   1633 HE21 GLN   101     163.759 163.808 164.263  1.00  0.00           H  
ATOM   1634 HE22 GLN   101     164.225 163.572 165.925  1.00  0.00           H  
ATOM   1635  N   ARG   102     165.093 169.309 168.579  1.00  0.00           N  
ATOM   1636  CA  ARG   102     164.662 169.828 169.916  1.00  0.00           C  
ATOM   1637  C   ARG   102     163.308 170.551 169.923  1.00  0.00           C  
ATOM   1638  O   ARG   102     162.949 171.342 169.009  1.00  0.00           O  
ATOM   1639  CB  ARG   102     165.634 170.765 170.685  1.00  0.00           C  
ATOM   1640  CG  ARG   102     166.014 172.060 169.978  1.00  0.00           C  
ATOM   1641  CD  ARG   102     166.710 173.008 171.012  1.00  0.00           C  
ATOM   1642  NE  ARG   102     167.030 174.368 170.428  1.00  0.00           N  
ATOM   1643  CZ  ARG   102     166.522 175.505 170.783  1.00  0.00           C  
ATOM   1644  NH1 ARG   102     165.727 175.645 171.768  1.00  0.00           N1+
ATOM   1645  NH2 ARG   102     166.936 176.520 170.129  1.00  0.00           N  
ATOM   1646  H   ARG   102     164.706 169.897 167.855  1.00  0.00           H  
ATOM   1647  HA  ARG   102     164.507 168.907 170.478  1.00  0.00           H  
ATOM   1648  HB2 ARG   102     165.219 171.086 171.640  1.00  0.00           H  
ATOM   1649  HB3 ARG   102     166.615 170.327 170.873  1.00  0.00           H  
ATOM   1650  HG2 ARG   102     166.628 171.868 169.098  1.00  0.00           H  
ATOM   1651  HG3 ARG   102     165.072 172.532 169.698  1.00  0.00           H  
ATOM   1652  HD2 ARG   102     165.951 173.256 171.753  1.00  0.00           H  
ATOM   1653  HD3 ARG   102     167.505 172.391 171.434  1.00  0.00           H  
ATOM   1654  HE  ARG   102     167.795 174.438 169.771  1.00  0.00           H  
ATOM   1655 HH11 ARG   102     165.348 174.820 172.211  1.00  0.00           H  
ATOM   1656 HH12 ARG   102     165.349 176.549 172.017  1.00  0.00           H  
ATOM   1657 HH21 ARG   102     167.400 176.295 169.260  1.00  0.00           H  
ATOM   1658 HH22 ARG   102     166.588 177.439 170.361  1.00  0.00           H  
ATOM   1659  N   PRO   103     162.441 170.261 170.898  1.00  0.00           N  
ATOM   1660  CA  PRO   103     161.140 170.887 171.027  1.00  0.00           C  
ATOM   1661  C   PRO   103     161.229 172.390 171.406  1.00  0.00           C  
ATOM   1662  O   PRO   103     162.332 172.846 171.789  1.00  0.00           O  
ATOM   1663  CB  PRO   103     160.355 170.184 172.105  1.00  0.00           C  
ATOM   1664  CG  PRO   103     161.149 168.909 172.258  1.00  0.00           C  
ATOM   1665  CD  PRO   103     162.631 169.251 171.986  1.00  0.00           C  
ATOM   1666  HA  PRO   103     160.628 170.817 170.068  1.00  0.00           H  
ATOM   1667  HB2 PRO   103     160.492 170.781 173.007  1.00  0.00           H  
ATOM   1668  HB3 PRO   103     159.301 170.051 171.856  1.00  0.00           H  
ATOM   1669  HG2 PRO   103     161.034 168.674 173.316  1.00  0.00           H  
ATOM   1670  HG3 PRO   103     160.744 168.076 171.683  1.00  0.00           H  
ATOM   1671  HD2 PRO   103     163.043 169.685 172.900  1.00  0.00           H  
ATOM   1672  HD3 PRO   103     163.088 168.280 171.801  1.00  0.00           H  
ATOM   1673  N   LEU   104     160.161 173.165 171.194  1.00  0.00           N  
ATOM   1674  CA  LEU   104     160.065 174.607 171.373  1.00  0.00           C  
ATOM   1675  C   LEU   104     158.796 175.119 172.093  1.00  0.00           C  
ATOM   1676  O   LEU   104     157.719 174.455 171.999  1.00  0.00           O  
ATOM   1677  CB  LEU   104     160.054 175.369 170.050  1.00  0.00           C  
ATOM   1678  CG  LEU   104     161.286 175.131 169.079  1.00  0.00           C  
ATOM   1679  CD1 LEU   104     160.834 175.680 167.704  1.00  0.00           C  
ATOM   1680  CD2 LEU   104     162.486 175.952 169.509  1.00  0.00           C  
ATOM   1681  H   LEU   104     159.342 172.690 170.844  1.00  0.00           H  
ATOM   1682  HA  LEU   104     160.963 174.895 171.918  1.00  0.00           H  
ATOM   1683  HB2 LEU   104     159.191 175.071 169.454  1.00  0.00           H  
ATOM   1684  HB3 LEU   104     160.037 176.420 170.337  1.00  0.00           H  
ATOM   1685  HG  LEU   104     161.491 174.064 169.005  1.00  0.00           H  
ATOM   1686 HD11 LEU   104     161.677 175.982 167.083  1.00  0.00           H  
ATOM   1687 HD12 LEU   104     160.209 174.985 167.145  1.00  0.00           H  
ATOM   1688 HD13 LEU   104     160.185 176.533 167.899  1.00  0.00           H  
ATOM   1689 HD21 LEU   104     162.787 175.791 170.544  1.00  0.00           H  
ATOM   1690 HD22 LEU   104     163.223 175.953 168.707  1.00  0.00           H  
ATOM   1691 HD23 LEU   104     162.222 177.006 169.606  1.00  0.00           H  
ATOM   1692  N   THR   105     158.937 176.342 172.639  1.00  0.00           N  
ATOM   1693  CA  THR   105     157.724 177.101 172.992  1.00  0.00           C  
ATOM   1694  C   THR   105     156.878 177.424 171.785  1.00  0.00           C  
ATOM   1695  O   THR   105     157.469 177.711 170.758  1.00  0.00           O  
ATOM   1696  CB  THR   105     158.008 178.364 173.698  1.00  0.00           C  
ATOM   1697  CG2 THR   105     158.813 178.083 174.945  1.00  0.00           C  
ATOM   1698  OG1 THR   105     158.674 179.380 172.984  1.00  0.00           O  
ATOM   1699  H   THR   105     159.852 176.763 172.556  1.00  0.00           H  
ATOM   1700  HA  THR   105     157.194 176.377 173.611  1.00  0.00           H  
ATOM   1701  HB  THR   105     157.061 178.795 174.026  1.00  0.00           H  
ATOM   1702  HG1 THR   105     159.193 179.955 173.553  1.00  0.00           H  
ATOM   1703 HG21 THR   105     158.944 178.978 175.552  1.00  0.00           H  
ATOM   1704 HG22 THR   105     158.373 177.275 175.529  1.00  0.00           H  
ATOM   1705 HG23 THR   105     159.820 177.750 174.695  1.00  0.00           H  
ATOM   1706  N   ASP   106     155.539 177.439 171.917  1.00  0.00           N  
ATOM   1707  CA  ASP   106     154.592 177.904 170.923  1.00  0.00           C  
ATOM   1708  C   ASP   106     154.832 179.279 170.335  1.00  0.00           C  
ATOM   1709  O   ASP   106     154.626 179.484 169.146  1.00  0.00           O  
ATOM   1710  CB  ASP   106     153.177 177.569 171.283  1.00  0.00           C  
ATOM   1711  CG  ASP   106     152.867 176.152 171.705  1.00  0.00           C  
ATOM   1712  OD1 ASP   106     151.888 175.587 171.206  1.00  0.00           O  
ATOM   1713  OD2 ASP   106     153.653 175.443 172.412  1.00  0.00           O1-
ATOM   1714  H   ASP   106     155.189 177.156 172.821  1.00  0.00           H  
ATOM   1715  HA  ASP   106     154.771 177.299 170.034  1.00  0.00           H  
ATOM   1716  HB2 ASP   106     152.842 178.284 172.034  1.00  0.00           H  
ATOM   1717  HB3 ASP   106     152.524 177.833 170.450  1.00  0.00           H  
ATOM   1718  N   GLU   107     155.388 180.263 171.104  1.00  0.00           N  
ATOM   1719  CA  GLU   107     155.908 181.568 170.613  1.00  0.00           C  
ATOM   1720  C   GLU   107     157.155 181.407 169.615  1.00  0.00           C  
ATOM   1721  O   GLU   107     157.191 182.004 168.538  1.00  0.00           O  
ATOM   1722  CB  GLU   107     156.034 182.635 171.660  1.00  0.00           C  
ATOM   1723  CG  GLU   107     156.224 184.047 171.064  1.00  0.00           C  
ATOM   1724  CD  GLU   107     155.160 184.621 170.119  1.00  0.00           C  
ATOM   1725  OE1 GLU   107     154.697 183.960 169.162  1.00  0.00           O  
ATOM   1726  OE2 GLU   107     154.533 185.698 170.366  1.00  0.00           O1-
ATOM   1727  H   GLU   107     155.480 180.047 172.087  1.00  0.00           H  
ATOM   1728  HA  GLU   107     155.129 181.830 169.897  1.00  0.00           H  
ATOM   1729  HB2 GLU   107     155.112 182.772 172.224  1.00  0.00           H  
ATOM   1730  HB3 GLU   107     156.830 182.620 172.404  1.00  0.00           H  
ATOM   1731  HG2 GLU   107     156.318 184.751 171.890  1.00  0.00           H  
ATOM   1732  HG3 GLU   107     157.203 184.110 170.585  1.00  0.00           H  
ATOM   1733  N   GLU   108     158.210 180.675 170.018  1.00  0.00           N  
ATOM   1734  CA  GLU   108     159.380 180.558 169.133  1.00  0.00           C  
ATOM   1735  C   GLU   108     158.982 179.743 167.872  1.00  0.00           C  
ATOM   1736  O   GLU   108     159.300 180.145 166.783  1.00  0.00           O  
ATOM   1737  CB  GLU   108     160.579 180.129 169.990  1.00  0.00           C  
ATOM   1738  CG  GLU   108     161.939 180.161 169.154  1.00  0.00           C  
ATOM   1739  CD  GLU   108     163.198 179.853 169.935  1.00  0.00           C  
ATOM   1740  OE1 GLU   108     163.283 179.952 171.177  1.00  0.00           O  
ATOM   1741  OE2 GLU   108     164.174 179.362 169.287  1.00  0.00           O1-
ATOM   1742  H   GLU   108     158.017 180.053 170.788  1.00  0.00           H  
ATOM   1743  HA  GLU   108     159.679 181.536 168.756  1.00  0.00           H  
ATOM   1744  HB2 GLU   108     160.704 180.915 170.734  1.00  0.00           H  
ATOM   1745  HB3 GLU   108     160.442 179.133 170.412  1.00  0.00           H  
ATOM   1746  HG2 GLU   108     161.842 179.317 168.471  1.00  0.00           H  
ATOM   1747  HG3 GLU   108     161.958 181.165 168.731  1.00  0.00           H  
ATOM   1748  N   GLY   109     158.260 178.625 168.113  1.00  0.00           N  
ATOM   1749  CA  GLY   109     157.700 177.808 167.054  1.00  0.00           C  
ATOM   1750  C   GLY   109     156.820 178.594 165.998  1.00  0.00           C  
ATOM   1751  O   GLY   109     157.041 178.505 164.777  1.00  0.00           O  
ATOM   1752  H   GLY   109     158.107 178.362 169.077  1.00  0.00           H  
ATOM   1753  HA2 GLY   109     158.517 177.238 166.614  1.00  0.00           H  
ATOM   1754  HA3 GLY   109     157.104 177.037 167.541  1.00  0.00           H  
ATOM   1755  N   THR   110     155.966 179.554 166.448  1.00  0.00           N  
ATOM   1756  CA  THR   110     155.257 180.533 165.517  1.00  0.00           C  
ATOM   1757  C   THR   110     156.079 181.663 164.955  1.00  0.00           C  
ATOM   1758  O   THR   110     155.657 182.109 163.916  1.00  0.00           O  
ATOM   1759  CB  THR   110     153.999 181.058 166.219  1.00  0.00           C  
ATOM   1760  CG2 THR   110     152.844 181.397 165.254  1.00  0.00           C  
ATOM   1761  OG1 THR   110     153.438 179.949 166.891  1.00  0.00           O  
ATOM   1762  H   THR   110     155.873 179.753 167.435  1.00  0.00           H  
ATOM   1763  HA  THR   110     154.904 180.041 164.611  1.00  0.00           H  
ATOM   1764  HB  THR   110     154.112 181.898 166.904  1.00  0.00           H  
ATOM   1765  HG1 THR   110     153.951 179.793 167.688  1.00  0.00           H  
ATOM   1766 HG21 THR   110     152.585 180.508 164.679  1.00  0.00           H  
ATOM   1767 HG22 THR   110     151.907 181.615 165.767  1.00  0.00           H  
ATOM   1768 HG23 THR   110     153.140 182.185 164.562  1.00  0.00           H  
ATOM   1769  N   GLU   111     157.257 182.088 165.465  1.00  0.00           N  
ATOM   1770  CA  GLU   111     158.129 183.098 164.906  1.00  0.00           C  
ATOM   1771  C   GLU   111     158.707 182.554 163.593  1.00  0.00           C  
ATOM   1772  O   GLU   111     158.826 183.271 162.587  1.00  0.00           O  
ATOM   1773  CB  GLU   111     159.230 183.481 165.945  1.00  0.00           C  
ATOM   1774  CG  GLU   111     159.972 184.757 165.521  1.00  0.00           C  
ATOM   1775  CD  GLU   111     159.137 185.986 165.254  1.00  0.00           C  
ATOM   1776  OE1 GLU   111     159.332 186.568 164.203  1.00  0.00           O  
ATOM   1777  OE2 GLU   111     158.225 186.214 166.024  1.00  0.00           O1-
ATOM   1778  H   GLU   111     157.488 181.759 166.391  1.00  0.00           H  
ATOM   1779  HA  GLU   111     157.569 184.011 164.701  1.00  0.00           H  
ATOM   1780  HB2 GLU   111     158.818 183.663 166.937  1.00  0.00           H  
ATOM   1781  HB3 GLU   111     159.978 182.724 166.181  1.00  0.00           H  
ATOM   1782  HG2 GLU   111     160.775 184.994 166.218  1.00  0.00           H  
ATOM   1783  HG3 GLU   111     160.581 184.481 164.660  1.00  0.00           H  
ATOM   1784  N   HIE   112     159.190 181.331 163.702  1.00  0.00           N  
ATOM   1785  CA  HIE   112     159.688 180.517 162.538  1.00  0.00           C  
ATOM   1786  C   HIE   112     158.638 180.368 161.487  1.00  0.00           C  
ATOM   1787  O   HIE   112     158.971 180.517 160.329  1.00  0.00           O  
ATOM   1788  CB  HIE   112     160.167 179.103 163.035  1.00  0.00           C  
ATOM   1789  CG  HIE   112     161.608 179.175 163.655  1.00  0.00           C  
ATOM   1790  CD2 HIE   112     161.886 178.783 164.917  1.00  0.00           C  
ATOM   1791  ND1 HIE   112     162.773 179.156 162.895  1.00  0.00           N  
ATOM   1792  CE1 HIE   112     163.780 179.043 163.796  1.00  0.00           C  
ATOM   1793  NE2 HIE   112     163.215 178.770 164.967  1.00  0.00           N  
ATOM   1794  H   HIE   112     159.097 180.807 164.561  1.00  0.00           H  
ATOM   1795  HA  HIE   112     160.487 181.011 161.984  1.00  0.00           H  
ATOM   1796  HB2 HIE   112     159.536 178.645 163.797  1.00  0.00           H  
ATOM   1797  HB3 HIE   112     160.083 178.386 162.218  1.00  0.00           H  
ATOM   1798  HD2 HIE   112     161.168 178.452 165.653  1.00  0.00           H  
ATOM   1799  HE1 HIE   112     164.844 179.076 163.616  1.00  0.00           H  
ATOM   1800  HE2 HIE   112     163.693 178.450 165.798  1.00  0.00           H  
ATOM   1801  N   LEU   113     157.400 180.118 161.808  1.00  0.00           N  
ATOM   1802  CA  LEU   113     156.181 180.233 160.907  1.00  0.00           C  
ATOM   1803  C   LEU   113     155.953 181.566 160.185  1.00  0.00           C  
ATOM   1804  O   LEU   113     155.881 181.635 158.946  1.00  0.00           O  
ATOM   1805  CB  LEU   113     154.909 179.700 161.587  1.00  0.00           C  
ATOM   1806  CG  LEU   113     153.738 179.574 160.597  1.00  0.00           C  
ATOM   1807  CD1 LEU   113     154.002 178.604 159.457  1.00  0.00           C  
ATOM   1808  CD2 LEU   113     152.614 179.108 161.452  1.00  0.00           C  
ATOM   1809  H   LEU   113     157.195 179.995 162.789  1.00  0.00           H  
ATOM   1810  HA  LEU   113     156.399 179.546 160.090  1.00  0.00           H  
ATOM   1811  HB2 LEU   113     155.145 178.740 162.044  1.00  0.00           H  
ATOM   1812  HB3 LEU   113     154.660 180.448 162.340  1.00  0.00           H  
ATOM   1813  HG  LEU   113     153.405 180.525 160.180  1.00  0.00           H  
ATOM   1814 HD11 LEU   113     154.522 177.689 159.737  1.00  0.00           H  
ATOM   1815 HD12 LEU   113     153.072 178.233 159.026  1.00  0.00           H  
ATOM   1816 HD13 LEU   113     154.654 178.915 158.641  1.00  0.00           H  
ATOM   1817 HD21 LEU   113     151.814 178.860 160.756  1.00  0.00           H  
ATOM   1818 HD22 LEU   113     152.995 178.212 161.942  1.00  0.00           H  
ATOM   1819 HD23 LEU   113     152.344 179.938 162.104  1.00  0.00           H  
ATOM   1820  N   ARG   114     156.001 182.636 160.862  1.00  0.00           N  
ATOM   1821  CA  ARG   114     155.910 183.967 160.323  1.00  0.00           C  
ATOM   1822  C   ARG   114     157.008 184.209 159.375  1.00  0.00           C  
ATOM   1823  O   ARG   114     156.765 184.604 158.234  1.00  0.00           O  
ATOM   1824  CB  ARG   114     155.968 185.018 161.514  1.00  0.00           C  
ATOM   1825  CG  ARG   114     154.695 184.958 162.332  1.00  0.00           C  
ATOM   1826  CD  ARG   114     154.545 185.991 163.444  1.00  0.00           C  
ATOM   1827  NE  ARG   114     155.410 185.593 164.620  1.00  0.00           N  
ATOM   1828  CZ  ARG   114     155.069 184.973 165.706  1.00  0.00           C  
ATOM   1829  NH1 ARG   114     153.914 184.443 165.970  1.00  0.00           N1+
ATOM   1830  NH2 ARG   114     155.912 184.918 166.706  1.00  0.00           N  
ATOM   1831  H   ARG   114     156.115 182.531 161.859  1.00  0.00           H  
ATOM   1832  HA  ARG   114     154.970 184.131 159.796  1.00  0.00           H  
ATOM   1833  HB2 ARG   114     156.856 184.808 162.111  1.00  0.00           H  
ATOM   1834  HB3 ARG   114     156.027 186.010 161.067  1.00  0.00           H  
ATOM   1835  HG2 ARG   114     153.933 185.083 161.562  1.00  0.00           H  
ATOM   1836  HG3 ARG   114     154.662 183.937 162.712  1.00  0.00           H  
ATOM   1837  HD2 ARG   114     154.897 186.971 163.125  1.00  0.00           H  
ATOM   1838  HD3 ARG   114     153.502 186.087 163.745  1.00  0.00           H  
ATOM   1839  HE  ARG   114     156.346 185.967 164.679  1.00  0.00           H  
ATOM   1840 HH11 ARG   114     153.115 184.463 165.351  1.00  0.00           H  
ATOM   1841 HH12 ARG   114     153.769 184.375 166.968  1.00  0.00           H  
ATOM   1842 HH21 ARG   114     156.839 185.308 166.617  1.00  0.00           H  
ATOM   1843 HH22 ARG   114     155.614 184.529 167.589  1.00  0.00           H  
ATOM   1844  N   LYS   115     158.229 183.822 159.786  1.00  0.00           N  
ATOM   1845  CA  LYS   115     159.456 183.872 158.951  1.00  0.00           C  
ATOM   1846  C   LYS   115     159.309 182.971 157.761  1.00  0.00           C  
ATOM   1847  O   LYS   115     159.897 183.382 156.763  1.00  0.00           O  
ATOM   1848  CB  LYS   115     160.700 183.557 159.768  1.00  0.00           C  
ATOM   1849  CG  LYS   115     161.232 184.799 160.596  1.00  0.00           C  
ATOM   1850  CD  LYS   115     162.542 184.530 161.307  1.00  0.00           C  
ATOM   1851  CE  LYS   115     162.280 183.691 162.612  1.00  0.00           C  
ATOM   1852  NZ  LYS   115     163.443 183.606 163.521  1.00  0.00           N1+
ATOM   1853  H   LYS   115     158.262 183.509 160.746  1.00  0.00           H  
ATOM   1854  HA  LYS   115     159.611 184.885 158.584  1.00  0.00           H  
ATOM   1855  HB2 LYS   115     160.618 182.637 160.349  1.00  0.00           H  
ATOM   1856  HB3 LYS   115     161.545 183.325 159.120  1.00  0.00           H  
ATOM   1857  HG2 LYS   115     161.429 185.585 159.867  1.00  0.00           H  
ATOM   1858  HG3 LYS   115     160.503 185.076 161.358  1.00  0.00           H  
ATOM   1859  HD2 LYS   115     163.231 183.891 160.759  1.00  0.00           H  
ATOM   1860  HD3 LYS   115     162.904 185.527 161.562  1.00  0.00           H  
ATOM   1861  HE2 LYS   115     161.435 184.231 163.043  1.00  0.00           H  
ATOM   1862  HE3 LYS   115     161.945 182.657 162.524  1.00  0.00           H  
ATOM   1863  HZ1 LYS   115     163.290 183.282 164.464  1.00  0.00           H  
ATOM   1864  HZ2 LYS   115     164.226 183.204 163.026  1.00  0.00           H  
ATOM   1865  HZ3 LYS   115     163.867 184.488 163.771  1.00  0.00           H  
ATOM   1866  N   ARG   116     158.616 181.857 157.893  1.00  0.00           N  
ATOM   1867  CA  ARG   116     158.381 180.923 156.759  1.00  0.00           C  
ATOM   1868  C   ARG   116     157.501 181.582 155.642  1.00  0.00           C  
ATOM   1869  O   ARG   116     157.982 181.910 154.522  1.00  0.00           O  
ATOM   1870  CB  ARG   116     157.885 179.594 157.319  1.00  0.00           C  
ATOM   1871  CG  ARG   116     157.964 178.595 156.251  1.00  0.00           C  
ATOM   1872  CD  ARG   116     156.976 177.456 156.501  1.00  0.00           C  
ATOM   1873  NE  ARG   116     157.120 176.811 157.767  1.00  0.00           N  
ATOM   1874  CZ  ARG   116     156.311 175.925 158.323  1.00  0.00           C  
ATOM   1875  NH1 ARG   116     155.128 175.643 157.836  1.00  0.00           N1+
ATOM   1876  NH2 ARG   116     156.560 175.358 159.421  1.00  0.00           N  
ATOM   1877  H   ARG   116     158.147 181.709 158.775  1.00  0.00           H  
ATOM   1878  HA  ARG   116     159.333 180.813 156.239  1.00  0.00           H  
ATOM   1879  HB2 ARG   116     158.546 179.199 158.091  1.00  0.00           H  
ATOM   1880  HB3 ARG   116     156.870 179.678 157.711  1.00  0.00           H  
ATOM   1881  HG2 ARG   116     157.699 179.113 155.330  1.00  0.00           H  
ATOM   1882  HG3 ARG   116     158.962 178.158 156.236  1.00  0.00           H  
ATOM   1883  HD2 ARG   116     155.978 177.886 156.418  1.00  0.00           H  
ATOM   1884  HD3 ARG   116     157.027 176.671 155.746  1.00  0.00           H  
ATOM   1885  HE  ARG   116     158.006 177.005 158.212  1.00  0.00           H  
ATOM   1886 HH11 ARG   116     154.832 176.206 157.051  1.00  0.00           H  
ATOM   1887 HH12 ARG   116     154.527 175.046 158.388  1.00  0.00           H  
ATOM   1888 HH21 ARG   116     157.436 175.565 159.881  1.00  0.00           H  
ATOM   1889 HH22 ARG   116     155.840 174.750 159.788  1.00  0.00           H  
ATOM   1890  N   ASN   117     156.365 182.073 156.059  1.00  0.00           N  
ATOM   1891  CA  ASN   117     155.318 182.790 155.245  1.00  0.00           C  
ATOM   1892  C   ASN   117     155.888 184.054 154.500  1.00  0.00           C  
ATOM   1893  O   ASN   117     156.707 184.825 155.040  1.00  0.00           O  
ATOM   1894  CB  ASN   117     154.096 183.193 156.090  1.00  0.00           C  
ATOM   1895  CG  ASN   117     153.192 182.017 156.392  1.00  0.00           C  
ATOM   1896  ND2 ASN   117     152.575 182.143 157.547  1.00  0.00           N  
ATOM   1897  OD1 ASN   117     152.985 181.114 155.585  1.00  0.00           O  
ATOM   1898  H   ASN   117     156.198 182.026 157.055  1.00  0.00           H  
ATOM   1899  HA  ASN   117     154.868 182.222 154.431  1.00  0.00           H  
ATOM   1900  HB2 ASN   117     154.552 183.513 157.027  1.00  0.00           H  
ATOM   1901  HB3 ASN   117     153.465 183.984 155.685  1.00  0.00           H  
ATOM   1902 HD21 ASN   117     152.119 181.306 157.879  1.00  0.00           H  
ATOM   1903 HD22 ASN   117     152.622 182.997 158.082  1.00  0.00           H  
ATOM   1904  N   THR   118     155.348 184.414 153.328  1.00  0.00           N  
ATOM   1905  CA  THR   118     155.645 185.635 152.582  1.00  0.00           C  
ATOM   1906  C   THR   118     154.715 185.827 151.408  1.00  0.00           C  
ATOM   1907  O   THR   118     154.024 184.938 150.869  1.00  0.00           O  
ATOM   1908  CB  THR   118     157.092 185.706 152.079  1.00  0.00           C  
ATOM   1909  CG2 THR   118     157.534 184.581 151.086  1.00  0.00           C  
ATOM   1910  OG1 THR   118     157.441 187.008 151.584  1.00  0.00           O  
ATOM   1911  H   THR   118     154.659 183.749 153.007  1.00  0.00           H  
ATOM   1912  HA  THR   118     155.514 186.481 153.257  1.00  0.00           H  
ATOM   1913  HB  THR   118     157.753 185.774 152.943  1.00  0.00           H  
ATOM   1914  HG1 THR   118     157.923 187.532 152.227  1.00  0.00           H  
ATOM   1915 HG21 THR   118     158.596 184.710 150.880  1.00  0.00           H  
ATOM   1916 HG22 THR   118     157.424 183.622 151.591  1.00  0.00           H  
ATOM   1917 HG23 THR   118     157.018 184.585 150.126  1.00  0.00           H  
ATOM   1918  N   NME   119     154.603 187.099 150.932  1.00  0.00           N  
ATOM   1919  C   NME   119     153.866 187.278 149.706  1.00  0.00           C  
ATOM   1920  H   NME   119     155.078 187.833 151.438  1.00  0.00           H  
ATOM   1921  H1  NME   119     152.868 186.847 149.781  1.00  0.00           H  
ATOM   1922  H2  NME   119     153.824 188.341 149.470  1.00  0.00           H  
ATOM   1923  H3  NME   119     154.408 186.800 148.891  1.00  0.00           H  
END
ATOM      1  C1  L5J   120     164.305 168.393 158.040  1.00  0.00           C  
ATOM      2  N1  L5J   120     162.421 164.937 156.800  1.00  0.00           N  
ATOM      3  C2  L5J   120     164.141 168.307 156.632  1.00  0.00           C  
ATOM      4  N2  L5J   120     161.027 163.269 161.888  1.00  0.00           N  
ATOM      5  C3  L5J   120     163.448 167.176 156.098  1.00  0.00           C  
ATOM      6  N3  L5J   120     159.105 162.316 155.323  1.00  0.00           N  
ATOM      7  C4  L5J   120     163.068 166.190 157.044  1.00  0.00           C  
ATOM      8  C5  L5J   120     163.201 166.295 158.429  1.00  0.00           C  
ATOM      9  C6  L5J   120     163.788 167.459 158.970  1.00  0.00           C  
ATOM     10  C7  L5J   120     161.930 164.318 158.015  1.00  0.00           C  
ATOM     11  C8  L5J   120     161.106 163.219 158.311  1.00  0.00           C  
ATOM     12  C9  L5J   120     160.866 162.978 159.635  1.00  0.00           C  
ATOM     13  C10 L5J   120     161.445 163.751 160.645  1.00  0.00           C  
ATOM     14  C11 L5J   120     162.311 164.861 160.347  1.00  0.00           C  
ATOM     15  C12 L5J   120     162.513 165.133 159.014  1.00  0.00           C  
ATOM     16  C13 L5J   120     160.025 161.984 160.319  1.00  0.00           C  
ATOM     17  C14 L5J   120     160.214 162.087 161.692  1.00  0.00           C  
ATOM     18  C15 L5J   120     159.362 160.900 159.831  1.00  0.00           C  
ATOM     19  C16 L5J   120     158.791 159.959 160.649  1.00  0.00           C  
ATOM     20  C17 L5J   120     159.089 159.967 162.034  1.00  0.00           C  
ATOM     21  C18 L5J   120     159.811 161.072 162.594  1.00  0.00           C  
ATOM     22  C19 L5J   120     160.407 162.510 157.178  1.00  0.00           C  
ATOM     23  C20 L5J   120     160.680 161.300 156.541  1.00  0.00           C  
ATOM     24  C21 L5J   120     159.429 163.177 156.394  1.00  0.00           C  
ATOM     25  C22 L5J   120     159.857 161.161 155.482  1.00  0.00           C  
ATOM     26  C23 L5J   120     161.593 160.266 156.909  1.00  0.00           C  
ATOM     27  C24 L5J   120     160.033 160.076 154.555  1.00  0.00           C  
ATOM     28  C25 L5J   120     161.654 159.071 156.155  1.00  0.00           C  
ATOM     29  C26 L5J   120     160.899 159.049 154.927  1.00  0.00           C  
ATOM     30  C27 L5J   120     161.378 163.754 163.254  1.00  0.00           C  
ATOM     31  C28 L5J   120     162.619 164.203 155.566  1.00  0.00           C  
ATOM     32  H1  L5J   120     161.856 163.011 163.905  1.00  0.00           H  
ATOM     33  H2  L5J   120     160.500 164.195 163.743  1.00  0.00           H  
ATOM     34  H3  L5J   120     162.136 164.539 163.155  1.00  0.00           H  
ATOM     35  H4  L5J   120     163.440 164.557 154.932  1.00  0.00           H  
ATOM     36  H5  L5J   120     161.710 164.293 154.958  1.00  0.00           H  
ATOM     37  H6  L5J   120     162.784 163.141 155.788  1.00  0.00           H  
ATOM     38  H7  L5J   120     164.945 169.177 158.433  1.00  0.00           H  
ATOM     39  H8  L5J   120     164.636 169.028 155.989  1.00  0.00           H  
ATOM     40  H9  L5J   120     163.212 167.058 155.045  1.00  0.00           H  
ATOM     41  H10 L5J   120     163.751 167.636 160.041  1.00  0.00           H  
ATOM     42  H11 L5J   120     162.642 165.564 161.106  1.00  0.00           H  
ATOM     43  H12 L5J   120     159.369 160.844 158.747  1.00  0.00           H  
ATOM     44  H13 L5J   120     158.197 159.128 160.278  1.00  0.00           H  
ATOM     45  H14 L5J   120     158.864 159.077 162.613  1.00  0.00           H  
ATOM     46  H15 L5J   120     159.905 161.096 163.675  1.00  0.00           H  
ATOM     47  H16 L5J   120     162.225 160.376 157.785  1.00  0.00           H  
ATOM     48  H17 L5J   120     158.426 162.521 154.576  1.00  0.00           H  
ATOM     49  H18 L5J   120     159.309 159.993 153.750  1.00  0.00           H  
ATOM     50  H19 L5J   120     162.307 158.221 156.333  1.00  0.00           H  
ATOM     51  H20 L5J   120     160.866 158.193 154.257  1.00  0.00           H  
ATOM     52  H21 L5J   120     159.128 164.215 156.417  1.00  0.00           H  
END
